# Supplementary material for: N-(3,4-Dichloro­phen­yl)-3-oxo­butanamide
Source: Acta Crystallogr Sect E Struct Rep Online. 2009 Dec 4;66(Pt 1):o58–9. doi: 10.1107/S1600536809051307 (PMC2980202; doi:10.1107/S1600536809051307)
Supplement: Supplementary file 1 [file e-66-00o58-sup1.cif]

##############################################################################
###                                                                        ###
###        Electronic paper (Acta Crystallographica Section E)             ###
###                                                                        ###
##############################################################################
#                                                                            #
# This CIF contains the data in a paper accepted for publication in Acta     #
# Crystallographica Section E. It conforms to the requirements of Notes      #
# for Authors for Section E, and has been peer reviewed under the auspices   #
# of the IUCr Commission on Journals.                                        #
#                                                                            #
# Full details of the Crystallographic Information File format               #
# are given in the paper "The Crystallographic Information File (CIF):       #
# a New Standard Archive File for Crystallography" by S. R. Hall, F. H.      #
# Allen and I. D. Brown [Acta Cryst. (1991), A47, 655-685].                  #
#                                                                            #
# The current version of the core CIF dictionary is obtainable from          #
# ftp://ftp.iucr.org/pub/cif_core.dic. The current version number is 2.4.    #
#                                                                            #
# Software is freely available for graphical display of the structure(s) in  #
# this CIF.  For information consult the CIF home page http://www.iucr.org/  #
# cif/home.html                                                              #
#                                                                            #
# This file may be used for bona fide research purposes within the           #
# scientific community so long as proper attribution is given to the journal # 
# article from which it was obtained.                                        #
#                                                                            #
##############################################################################
                                             
data_global
_audit_creation_method     'from SHELXL97 CIF and IUCr SHELXL97-template'
_journal_date_recd_electronic     2009-11-21
_journal_date_accepted     2009-11-28
_journal_name_full     'Acta Crystallographica, Section E'
_journal_year     2010
_journal_volume     66
_journal_issue      1
_journal_page_first     o58
_journal_page_last     o59
_journal_paper_category     QO
_journal_coeditor_code     CI2974
_publ_contact_author_name     'Jasinski, Jerry P.'
_publ_contact_author_address
;
Department of Chemistry
Keene State College
229 Main Street
Keene, New Hampshire 03435, USA
;
_publ_contact_author_email     jjasinski@keene.edu
_publ_contact_author_fax     ?
_publ_contact_author_phone     '603 358-2563'
_publ_section_title
;
<i>N</i>-(3,4-Dichlorophenyl)-3-oxobutanamide
;
loop_
    _publ_author_name
    _publ_author_address
    'Jotani, Mukesh M.'
;
Bhavan's Sheth R.A. College of Science
Khanpur, Ahmedabad
Gujarat 380 001, India
;
    'Jasinski, Jerry P.'
;
Department of Chemistry
Keene State College
229 Main Street
Keene, NH 03435-2001, USA
;
    'Baldaniya, Bharat B.'
;
Department of Chemistry
M.G. Science Institute
Navrangpura, Ahmedabad
Gujarat 380 009, India
;
    'Butcher, Ray J.'
;
Department of Chemistry
Howard University
525 College Street NW
Washington DC 20059, USA
;
data_I
_chemical_name_systematic
;
<i>N</i>-(3,4-Dichlorophenyl)-3-oxobutanamide
;
_chemical_name_common     ?
_chemical_formula_moiety     'C10 H9 Cl2 N O2'
_chemical_formula_sum     'C10 H9 Cl2 N O2'
_chemical_formula_iupac     'C10 H9 Cl2 N O2'
_chemical_formula_weight     246.08
_chemical_melting_point     ?
_symmetry_cell_setting     Orthorhombic
_symmetry_space_group_name_H-M     'P b c a'
_symmetry_space_group_name_Hall     '-P 2ac 2ab'
loop_
    _symmetry_equiv_pos_as_xyz
    'x, y, z'
    '-x+1/2, -y, z+1/2'
    '-x, y+1/2, -z+1/2'
    'x+1/2, -y+1/2, -z'
    '-x, -y, -z'
    'x-1/2, y, -z-1/2'
    'x, -y-1/2, z-1/2'
    '-x-1/2, y-1/2, z'
_cell_length_a     9.7171(4)
_cell_length_b     8.2834(5)
_cell_length_c     27.4857(16)
_cell_angle_alpha     90.00
_cell_angle_beta     90.00
_cell_angle_gamma     90.00
_cell_volume     2212.3(2)
_cell_formula_units_Z     8
_cell_measurement_reflns_used     4228
_cell_measurement_theta_min     4.8527
_cell_measurement_theta_max     32.4410
_cell_measurement_temperature     200(2)
_exptl_crystal_description     Plate
_exptl_crystal_colour     colorless
_exptl_crystal_size_max     0.56
_exptl_crystal_size_mid     0.35
_exptl_crystal_size_min     0.14
_exptl_crystal_density_diffrn     1.478
_exptl_crystal_density_meas     ?
_exptl_crystal_density_method     'not measured'
_exptl_crystal_F_000     1008
_exptl_absorpt_coefficient_mu     0.565
_exptl_absorpt_correction_type     multi-scan
_exptl_absorpt_process_details
;
(<i>CrysAlisRed</i>; Oxford Diffraction, 2007)
;
_exptl_absorpt_correction_T_min     0.725
_exptl_absorpt_correction_T_max     0.924
_exptl_special_details
;
;
_diffrn_ambient_temperature     200(2)
_diffrn_radiation_type     MoK\a
_diffrn_radiation_wavelength     0.71073
_diffrn_radiation_source     'fine-focus sealed tube'
_diffrn_radiation_monochromator     graphite
_diffrn_measurement_device_type     'Oxford Diffraction Gemini'
_diffrn_measurement_method     '\f and \w scans'
_diffrn_detector_area_resol_mean     10.5081
_diffrn_reflns_number     16980
_diffrn_reflns_av_R_equivalents     0.0446
_diffrn_reflns_av_sigmaI/netI     0.0639
_diffrn_reflns_theta_min     4.86
_diffrn_reflns_theta_max     32.52
_diffrn_reflns_theta_full     25.00
_diffrn_measured_fraction_theta_max     0.931
_diffrn_measured_fraction_theta_full     0.994
_diffrn_reflns_limit_h_min     -14
_diffrn_reflns_limit_h_max     14
_diffrn_reflns_limit_k_min     -11
_diffrn_reflns_limit_k_max     12
_diffrn_reflns_limit_l_min     -39
_diffrn_reflns_limit_l_max     39
_diffrn_standards_number     0
_diffrn_standards_interval_count     ?
_diffrn_standards_interval_time     ?
_diffrn_standards_decay_%     <2%
_refine_special_details
;
Refinement of <i>F</i>^2^ against ALL reflections. The weighted <i>R</i>-factor
<i>wR</i> and goodness of fit <i>S</i> are based on <i>F</i>^2^, conventional
<i>R</i>-factors <i>R</i> are based on <i>F</i>, with <i>F</i> set to zero for
negative <i>F</i>^2^. The threshold expression of <i>F</i>^2^ >
\s(<i>F</i>^2^) is used only for calculating <i>R</i>-factors(gt) <i>etc</i>.
and is not relevant to the choice of reflections for refinement.
<i>R</i>-factors based on <i>F</i>^2^ are statistically about twice as large
as those based on <i>F</i>, and <i>R</i>- factors based on ALL data will be
even larger.
;
_reflns_number_total     3745
_reflns_number_gt     1910
_reflns_threshold_expression     I>2\s(I)
_refine_ls_structure_factor_coef     Fsqd
_refine_ls_matrix_type     full
_refine_ls_R_factor_all     0.1224
_refine_ls_R_factor_gt     0.0476
_refine_ls_wR_factor_gt     0.1070
_refine_ls_wR_factor_ref     0.1230
_refine_ls_goodness_of_fit_ref     1.040
_refine_ls_restrained_S_all     1.040
_refine_ls_number_reflns     3745
_refine_ls_number_parameters     137
_refine_ls_number_restraints     0
_refine_ls_hydrogen_treatment     constr
_refine_ls_weighting_scheme     calc
_refine_ls_weighting_details
         'calc w=1/[\s^2^(Fo^2^)+(0.0532P)^2^+0.0634P] where P=(Fo^2^+2Fc^2^)/3'
_atom_sites_solution_hydrogens     geom
_atom_sites_solution_primary     direct
_atom_sites_solution_secondary     difmap
_refine_ls_shift/su_max     0.001
_refine_ls_shift/su_mean     <0.001
_refine_diff_density_max     0.214
_refine_diff_density_min     -0.265
_refine_ls_extinction_method     none
_refine_ls_extinction_coef     ?
loop_
    _atom_type_symbol
    _atom_type_description
    _atom_type_scat_dispersion_real
    _atom_type_scat_dispersion_imag
    _atom_type_scat_source
    'C' 'C' 0.0033 0.0016
                         'International Tables Vol C Tables 4.2.6.8 and 6.1.1.4'
    'H' 'H' 0.0000 0.0000
                         'International Tables Vol C Tables 4.2.6.8 and 6.1.1.4'
    'N' 'N' 0.0061 0.0033
                         'International Tables Vol C Tables 4.2.6.8 and 6.1.1.4'
    'O' 'O' 0.0106 0.0060
                         'International Tables Vol C Tables 4.2.6.8 and 6.1.1.4'
    'Cl' 'Cl' 0.1484 0.1585
                         'International Tables Vol C Tables 4.2.6.8 and 6.1.1.4'
_computing_data_collection     '<i>CrysAlisPro</i> (Oxford Diffraction, 2007)'
_computing_cell_refinement     '<i>CrysAlisRed</i> (Oxford Diffraction, 2007)'
_computing_data_reduction     '<i>CrysAlisRed</i> (Oxford Diffraction, 2007)'
_computing_structure_solution     '<i>SHELXS97</i> (Sheldrick, 2008)'
_computing_structure_refinement     '<i>SHELXL97</i>)(Sheldrick, 2008)'
_computing_molecular_graphics     '<i>SHELXTL</i> (Sheldrick, 2008)'
_computing_publication_material
               '<i>SHELXTL</i> (Sheldrick, 2008) and <i>PLATON</i> (Spek, 2003)'
loop_
    _atom_site_type_symbol
    _atom_site_label
    _atom_site_fract_x
    _atom_site_fract_y
    _atom_site_fract_z
    _atom_site_U_iso_or_equiv
    _atom_site_adp_type
    _atom_site_calc_flag
    _atom_site_refinement_flags
    _atom_site_occupancy
    _atom_site_disorder_assembly
    _atom_site_disorder_group
    Cl Cl1 0.44746(6) 0.24662(8) 0.45002(2) 0.0723(2) Uani d . 1 . .
    Cl Cl2 0.72279(6) 0.05651(7) 0.47381(2) 0.0685(2) Uani d . 1 . .
    O O1 0.79285(11) 0.25949(19) 0.23755(5) 0.0569(4) Uani d . 1 . .
    O O2 0.64604(16) 0.07935(16) 0.15306(6) 0.0661(4) Uani d . 1 . .
    N N 0.58187(12) 0.24207(16) 0.27204(5) 0.0362(3) Uani d . 1 . .
    H H0A 0.4932 0.2505 0.2661 0.043 Uiso calc R 1 . .
    C C1 0.61935(15) 0.19559(18) 0.31946(6) 0.0335(4) Uani d . 1 . .
    C C2 0.52923(16) 0.2333(2) 0.35679(7) 0.0390(4) Uani d . 1 . .
    H H2A 0.4453 0.2872 0.3496 0.047 Uiso calc R 1 . .
    C C3 0.56032(17) 0.1931(2) 0.40451(7) 0.0429(4) Uani d . 1 . .
    C C4 0.68175(19) 0.1122(2) 0.41514(7) 0.0431(4) Uani d . 1 . .
    C C5 0.77092(18) 0.0733(2) 0.37786(7) 0.0444(4) Uani d . 1 . .
    H H5A 0.8543 0.0185 0.3851 0.053 Uiso calc R 1 . .
    C C6 0.74098(17) 0.1129(2) 0.33015(7) 0.0401(4) Uani d . 1 . .
    H H6A 0.8027 0.0840 0.3048 0.048 Uiso calc R 1 . .
    C C7 0.66728(16) 0.2750(2) 0.23478(7) 0.0382(4) Uani d . 1 . .
    C C8 0.60112(17) 0.3356(2) 0.18869(7) 0.0420(4) Uani d . 1 . .
    H H8A 0.6441 0.4395 0.1795 0.050 Uiso calc R 1 . .
    H H8B 0.5023 0.3560 0.1949 0.050 Uiso calc R 1 . .
    C C9 0.61455(17) 0.2188(2) 0.14672(7) 0.0434(4) Uani d . 1 . .
    C C10 0.5849(2) 0.2844(3) 0.09710(8) 0.0644(6) Uani d . 1 . .
    H H10A 0.5898 0.1969 0.0732 0.097 Uiso calc R 1 . .
    H H10B 0.6529 0.3675 0.0890 0.097 Uiso calc R 1 . .
    H H10C 0.4925 0.3319 0.0967 0.097 Uiso calc R 1 . .
loop_
    _atom_site_aniso_label
    _atom_site_aniso_U_11
    _atom_site_aniso_U_22
    _atom_site_aniso_U_33
    _atom_site_aniso_U_12
    _atom_site_aniso_U_13
    _atom_site_aniso_U_23
    Cl1 0.0658(4) 0.0910(5) 0.0601(3) 0.0116(3) 0.0270(3) 0.0049(3)
    Cl2 0.0810(4) 0.0739(4) 0.0507(3) -0.0003(3) -0.0064(3) 0.0127(3)
    O1 0.0190(6) 0.0920(11) 0.0598(8) 0.0011(6) 0.0034(5) 0.0184(8)
    O2 0.0785(10) 0.0437(8) 0.0759(11) 0.0137(7) -0.0205(8) 0.0024(7)
    N 0.0162(5) 0.0413(8) 0.0510(8) 0.0006(6) 0.0005(6) 0.0015(7)
    C1 0.0230(7) 0.0275(8) 0.0500(10) -0.0048(6) -0.0003(7) -0.0027(7)
    C2 0.0258(8) 0.0354(9) 0.0557(11) -0.0007(7) 0.0047(7) -0.0004(8)
    C3 0.0395(10) 0.0379(9) 0.0514(11) -0.0054(8) 0.0113(8) 0.0002(8)
    C4 0.0477(10) 0.0373(9) 0.0443(11) -0.0068(8) -0.0028(8) 0.0046(8)
    C5 0.0388(9) 0.0372(10) 0.0572(12) 0.0056(8) -0.0034(9) 0.0019(9)
    C6 0.0314(8) 0.0382(10) 0.0508(10) 0.0051(7) 0.0012(8) -0.0022(8)
    C7 0.0232(7) 0.0385(9) 0.0530(10) -0.0001(7) 0.0013(7) 0.0031(8)
    C8 0.0285(8) 0.0382(10) 0.0593(12) 0.0045(8) 0.0020(8) 0.0094(8)
    C9 0.0276(8) 0.0425(11) 0.0601(12) 0.0027(8) -0.0050(8) 0.0089(9)
    C10 0.0637(13) 0.0739(15) 0.0558(13) 0.0119(11) -0.0047(11) 0.0150(11)
_geom_special_details
;
All e.s.d.'s (except the e.s.d. in the dihedral angle between two l.s. planes)
are estimated using the full covariance matrix. The cell e.s.d.'s are taken
into account individually in the estimation of e.s.d.'s in distances, angles
and torsion angles; correlations between e.s.d.'s in cell parameters are only
used when they are defined by crystal symmetry. An approximate (isotropic)
treatment of cell e.s.d.'s is used for estimating e.s.d.'s involving l.s.
planes.
;
loop_
    _geom_bond_atom_site_label_1
    _geom_bond_atom_site_label_2
    _geom_bond_site_symmetry_2
    _geom_bond_distance
    _geom_bond_publ_flag
    Cl1 C3 . 1.7215(18) ?
    Cl2 C4 . 1.7241(19) ?
    O1 C7 . 1.2292(18) ?
    O2 C9 . 1.207(2) ?
    N C7 . 1.346(2) ?
    N C1 . 1.407(2) ?
    N H0A . 0.88 ?
    C1 C2 . 1.385(2) ?
    C1 C6 . 1.397(2) ?
    C2 C3 . 1.387(3) ?
    C2 H2A . 0.95 ?
    C3 C4 . 1.388(3) ?
    C4 C5 . 1.380(3) ?
    C5 C6 . 1.383(3) ?
    C5 H5A . 0.95 ?
    C6 H6A . 0.95 ?
    C7 C8 . 1.507(2) ?
    C8 C9 . 1.511(3) ?
    C8 H8A . 0.99 ?
    C8 H8B . 0.99 ?
    C9 C10 . 1.496(3) ?
    C10 H10A . 0.98 ?
    C10 H10B . 0.98 ?
    C10 H10C . 0.98 ?
loop_
    _geom_angle_atom_site_label_1
    _geom_angle_atom_site_label_2
    _geom_angle_atom_site_label_3
    _geom_angle_site_symmetry_1
    _geom_angle_site_symmetry_3
    _geom_angle
    _geom_angle_publ_flag
    C7 N C1 . . 126.91(13) ?
    C7 N H0A . . 116.5 ?
    C1 N H0A . . 116.5 ?
    C2 C1 C6 . . 119.32(16) ?
    C2 C1 N . . 117.45(14) ?
    C6 C1 N . . 123.22(15) ?
    C1 C2 C3 . . 120.60(15) ?
    C1 C2 H2A . . 119.7 ?
    C3 C2 H2A . . 119.7 ?
    C2 C3 C4 . . 120.01(16) ?
    C2 C3 Cl1 . . 119.13(13) ?
    C4 C3 Cl1 . . 120.86(15) ?
    C5 C4 C3 . . 119.36(17) ?
    C5 C4 Cl2 . . 119.13(14) ?
    C3 C4 Cl2 . . 121.51(15) ?
    C4 C5 C6 . . 121.12(16) ?
    C4 C5 H5A . . 119.4 ?
    C6 C5 H5A . . 119.4 ?
    C5 C6 C1 . . 119.57(16) ?
    C5 C6 H6A . . 120.2 ?
    C1 C6 H6A . . 120.2 ?
    O1 C7 N . . 122.94(16) ?
    O1 C7 C8 . . 120.69(16) ?
    N C7 C8 . . 116.37(13) ?
    C7 C8 C9 . . 113.05(15) ?
    C7 C8 H8A . . 109.0 ?
    C9 C8 H8A . . 109.0 ?
    C7 C8 H8B . . 109.0 ?
    C9 C8 H8B . . 109.0 ?
    H8A C8 H8B . . 107.8 ?
    O2 C9 C10 . . 121.89(19) ?
    O2 C9 C8 . . 121.61(18) ?
    C10 C9 C8 . . 116.50(17) ?
    C9 C10 H10A . . 109.5 ?
    C9 C10 H10B . . 109.5 ?
    H10A C10 H10B . . 109.5 ?
    C9 C10 H10C . . 109.5 ?
    H10A C10 H10C . . 109.5 ?
    H10B C10 H10C . . 109.5 ?
loop_
    _geom_torsion_atom_site_label_1
    _geom_torsion_atom_site_label_2
    _geom_torsion_atom_site_label_3
    _geom_torsion_atom_site_label_4
    _geom_torsion_site_symmetry_1
    _geom_torsion_site_symmetry_2
    _geom_torsion_site_symmetry_3
    _geom_torsion_site_symmetry_4
    _geom_torsion
    _geom_torsion_publ_flag
    C7 N C1 C2 . . . . 152.83(15) ?
    C7 N C1 C6 . . . . -27.9(2) ?
    C6 C1 C2 C3 . . . . 1.5(2) ?
    N C1 C2 C3 . . . . -179.14(15) ?
    C1 C2 C3 C4 . . . . -1.0(3) ?
    C1 C2 C3 Cl1 . . . . 178.40(13) ?
    C2 C3 C4 C5 . . . . 0.3(3) ?
    Cl1 C3 C4 C5 . . . . -179.00(14) ?
    C2 C3 C4 Cl2 . . . . -178.72(14) ?
    Cl1 C3 C4 Cl2 . . . . 1.9(2) ?
    C3 C4 C5 C6 . . . . -0.3(3) ?
    Cl2 C4 C5 C6 . . . . 178.76(14) ?
    C4 C5 C6 C1 . . . . 0.9(3) ?
    C2 C1 C6 C5 . . . . -1.5(2) ?
    N C1 C6 C5 . . . . 179.22(15) ?
    C1 N C7 O1 . . . . 3.9(3) ?
    C1 N C7 C8 . . . . -175.10(15) ?
    O1 C7 C8 C9 . . . . 67.3(2) ?
    N C7 C8 C9 . . . . -113.63(17) ?
    C7 C8 C9 O2 . . . . 15.9(2) ?
    C7 C8 C9 C10 . . . . -164.88(15) ?
loop_
    _geom_hbond_atom_site_label_D
    _geom_hbond_atom_site_label_H
    _geom_hbond_atom_site_label_A
    _geom_hbond_site_symmetry_A
    _geom_hbond_distance_DH
    _geom_hbond_distance_HA
    _geom_hbond_distance_DA
    _geom_hbond_angle_DHA
    N H0A O1 6_556 0.88 1.95 2.824(2) 172
    C6 H6A O1 . 0.95 2.35 2.865(2) 113
    C2 H2A O2 3_655 0.95 2.58 3.345(2) 138
    C8 H8A O2 8_765 0.99 2.45 3.327(2) 147
