# Supplementary material for: N-(3,4-Dichloro­phen­yl)-3-oxo­butanamide
Source: Acta Crystallogr Sect E Struct Rep Online. 2009 Dec 4;66(Pt 1):o58–9. doi: 10.1107/S1600536809051307 (PMC2980202; doi:10.1107/S1600536809051307)
Supplement: Supplementary file 2 [file e-66-00o58-Isup2.hkl]

# 
# h,k,l, Fc-squared, Fo-squared, sigma(Fo-squared) and status flag 
# 
data_I
_shelx_title ' JOT-M4 in Pbca' 
_shelx_refln_list_code          4 
_shelx_F_calc_maximum      273.84 
_exptl_crystal_F_000      1008.00 
_reflns_d_resolution_high  0.6611 
 
loop_ 
 _symmetry_equiv_pos_as_xyz 
 'x, y, z' 
 '-x+1/2, -y, z+1/2' 
 '-x, y+1/2, -z+1/2' 
 'x+1/2, -y+1/2, -z' 
 '-x, -y, -z' 
 'x-1/2, y, -z-1/2' 
 'x, -y-1/2, z-1/2' 
 '-x-1/2, y-1/2, z' 
 
_cell_length_a     9.7171 
_cell_length_b     8.2834 
_cell_length_c    27.4857 
_cell_angle_alpha  90.000 
_cell_angle_beta   90.000 
_cell_angle_gamma  90.000 
 
_shelx_F_squared_multiplier     1.000 
 
loop_ 
 _refln_index_h 
 _refln_index_k 
 _refln_index_l 
 _refln_F_squared_calc 
 _refln_F_squared_meas 
 _refln_F_squared_sigma 
 _refln_observed_status 
   4   0   0      337.57      308.08      6.73 o 
   6   0   0     5577.15     5503.35     26.16 o 
   8   0   0      388.68      341.70     11.70 o 
  10   0   0        0.07        3.00     14.12 o 
  12   0   0       45.90       40.67     29.38 o 
  14   0   0       22.24       14.28    762.40 o 
   2   1   0    41045.56    37358.33    278.90 o 
   4   1   0       93.17      167.15      4.72 o 
   6   1   0     5417.64     5427.93     19.88 o 
   8   1   0      174.04      161.99      6.72 o 
  10   1   0       18.97        1.26      6.62 o 
  12   1   0      216.17      177.83     23.06 o 
  14   1   0      163.00      180.88     54.25 o 
   0   2   0    74987.04    69556.73   1350.74 o 
   2   2   0    50025.00    46770.64    362.43 o 
   4   2   0     3092.20     3201.59     57.93 o 
   6   2   0      806.04      782.38     25.48 o 
   8   2   0     1715.86     1639.21     26.53 o 
  10   2   0       27.61        6.83     11.02 o 
  12   2   0       41.93       64.13     23.71 o 
  14   2   0        7.87       22.68     45.29 o 
   2   3   0      535.08      509.43     18.97 o 
   4   3   0     3914.68     4338.05     97.15 o 
   8   3   0        3.54       -1.54      1.54 o 
  10   3   0       77.26       83.56     14.28 o 
  12   3   0      110.80       95.97     29.45 o 
   0   4   0    13778.63    13611.53    164.40 o 
   2   4   0     6485.24     6263.15     41.76 o 
   4   4   0        2.93        0.76      1.94 o 
   6   4   0      345.74      332.61     13.43 o 
   8   4   0      783.88      790.90     28.32 o 
  10   4   0        0.30        0.92     10.54 o 
  12   4   0       55.84       65.46     26.88 o 
   2   5   0      113.60      133.54      7.15 o 
   4   5   0      481.65      473.80      9.22 o 
   6   5   0      159.70      180.30     20.70 o 
   8   5   0        0.24       -4.73     13.11 o 
  10   5   0        2.05       25.21     20.91 o 
  12   5   0        6.54        3.20     52.29 o 
   0   6   0    11015.21    11284.37     57.92 o 
   2   6   0      383.44      390.87     12.69 o 
   4   6   0      763.36      695.16     14.74 o 
   6   6   0       12.28       19.33     13.64 o 
   8   6   0      174.95      186.11     32.33 o 
  10   6   0       51.58       94.63     27.85 o 
  12   6   0        0.85      -11.87    348.30 o 
   2   7   0      110.77      109.28     15.37 o 
   4   7   0      210.80      181.88     15.28 o 
   6   7   0       33.61       36.66     16.21 o 
   8   7   0       97.43       94.34     23.61 o 
  10   7   0       67.78       53.90     31.95 o 
   0   8   0       21.64       33.89     16.60 o 
   2   8   0      307.65      327.16     32.88 o 
   4   8   0       54.68       44.62     17.26 o 
   6   8   0       54.78       49.19     17.15 o 
   8   8   0      157.04      178.95     29.05 o 
  10   8   0        4.69        4.87     53.45 o 
   2   9   0      190.11      181.59     13.77 o 
   4   9   0       16.00       17.91     21.20 o 
   6   9   0       14.43       27.64     28.58 o 
   8   9   0        4.73        9.11     33.42 o 
   0  10   0        1.49       29.72     26.57 o 
   2  10   0        9.33        3.55     29.85 o 
   4  10   0       55.02       91.66     29.29 o 
   6  10   0        9.82       18.09     34.32 o 
   2  11   0       13.51       18.21     30.98 o 
   4  11   0        7.73       13.72     65.60 o 
   6  11   0        8.25       65.33     58.12 o 
   0  12   0        0.62       -2.03     44.80 o 
   2  12   0        6.50       -3.83     15.70 o 
   4  12   0        0.05       24.56     52.85 o 
   2   1   1     1349.06     1382.88     40.38 o 
   3   1   1      878.54      875.08      9.68 o 
   4   1   1      216.31      230.65      4.08 o 
   5   1   1     1250.94     1215.70     11.84 o 
   6   1   1        0.02        7.24      3.25 o 
   7   1   1     1079.45     1073.49      8.58 o 
   8   1   1       30.87       28.78      4.55 o 
   9   1   1       82.93       87.99      5.19 o 
  10   1   1       14.05        5.45      6.34 o 
  11   1   1        0.63       11.49     13.81 o 
  12   1   1        3.02        1.80     11.42 o 
  13   1   1        0.03        2.96     19.79 o 
  14   1   1        8.38        2.29     23.05 o 
   0   2   1    12032.99    11660.22     28.09 o 
   1   2   1    18651.02    17923.66     63.59 o 
   2   2   1     3984.46     4171.93     16.45 o 
   3   2   1     2922.88     2755.80     22.23 o 
   4   2   1      177.93      199.47      9.49 o 
   5   2   1     1982.02     1970.78     38.52 o 
   6   2   1       81.68       95.15      4.64 o 
   7   2   1       68.37       64.01      4.63 o 
   8   2   1      135.45      119.25      5.51 o 
   9   2   1        1.89       -0.26      3.65 o 
  10   2   1      134.65      122.67      9.52 o 
  11   2   1        0.29        0.02      3.27 o 
  12   2   1        6.89       11.25     20.04 o 
  13   2   1        3.57       -2.32      7.43 o 
  14   2   1        0.30        2.09     19.34 o 
   1   3   1     2566.36     2619.30      8.56 o 
   2   3   1      214.54      205.02      3.59 o 
   3   3   1       43.25       38.40      2.83 o 
   4   3   1       12.39       25.93      4.09 o 
   5   3   1      551.63      544.90      7.99 o 
   6   3   1       31.90       51.70      9.56 o 
   7   3   1        0.02       -1.13      1.62 o 
   8   3   1        4.71        2.38      6.34 o 
   9   3   1       83.26       69.51      9.03 o 
  10   3   1      104.29       86.99     10.02 o 
  11   3   1        8.91       16.39     12.94 o 
  12   3   1        5.01        0.32      3.00 o 
  13   3   1        0.04       10.58     19.51 o 
   0   4   1     2221.96     2382.80     15.92 o 
   1   4   1     2956.83     2834.09     11.83 o 
   2   4   1     2721.10     2645.69     15.61 o 
   3   4   1     6895.42     6716.77     43.90 o 
   4   4   1      155.54      136.15      4.99 o 
   5   4   1      626.95      625.93      8.18 o 
   6   4   1       29.46       30.70      6.93 o 
   7   4   1      144.47      153.16     14.08 o 
   8   4   1        7.52        2.16      7.56 o 
   9   4   1        0.76       -1.16      3.42 o 
  10   4   1        0.03       13.02     13.50 o 
  11   4   1        0.71       19.31     17.40 o 
  12   4   1       77.98       83.18     20.75 o 
  13   4   1        0.79        7.73     37.03 o 
   1   5   1      701.37      704.06     15.07 o 
   2   5   1        0.00       -2.52      2.55 o 
   3   5   1       99.41      104.86      4.42 o 
   4   5   1      551.46      561.25     16.01 o 
   5   5   1      296.18      293.53      9.35 o 
   6   5   1        0.04        8.04      5.85 o 
   7   5   1       22.88        6.07      9.76 o 
   8   5   1       56.99       49.70     11.62 o 
   9   5   1       19.33        9.51      9.24 o 
  10   5   1      191.87      202.48     16.35 o 
  11   5   1        8.92       21.88     22.35 o 
  12   5   1        6.43       16.26     24.60 o 
   0   6   1      191.44      319.93     16.09 o 
   1   6   1      430.08      415.93      8.65 o 
   2   6   1      554.79      521.00     12.77 o 
   3   6   1       65.84       80.77      6.70 o 
   4   6   1      166.98      182.70      8.32 o 
   5   6   1      429.55      449.38     11.67 o 
   6   6   1      153.97      138.80      9.32 o 
   7   6   1        0.32       10.46      8.02 o 
   8   6   1      108.17      114.84     15.54 o 
   9   6   1        6.16        0.02      6.62 o 
  10   6   1       22.79        2.83     19.04 o 
  11   6   1        2.43       18.90     18.56 o 
  12   6   1       94.11       76.44     41.16 o 
   1   7   1       62.29       62.34      7.81 o 
   2   7   1      451.66      410.11     10.24 o 
   3   7   1       36.92       41.77      8.84 o 
   4   7   1      179.09      156.57     11.61 o 
   5   7   1       17.86       22.69      8.70 o 
   6   7   1       90.25       87.73     10.97 o 
   7   7   1      133.14      146.48     11.32 o 
   8   7   1       20.10       28.26     18.77 o 
   9   7   1        7.22       18.26     11.62 o 
  10   7   1       90.05       87.79     23.42 o 
  11   7   1        0.55        1.94     10.18 o 
   0   8   1      634.09      544.26     15.74 o 
   1   8   1        0.29       14.79      9.56 o 
   2   8   1       22.58       30.03      8.39 o 
   3   8   1        6.84        9.04      8.86 o 
   4   8   1       29.75       27.21      9.90 o 
   5   8   1       42.80       35.79     11.90 o 
   6   8   1      112.56       96.27     12.53 o 
   7   8   1       38.73       47.40     15.82 o 
   8   8   1       66.83       79.52     21.12 o 
   9   8   1        1.08       15.59     25.42 o 
  10   8   1       16.34        1.16     11.49 o 
   1   9   1        8.96        7.94      9.29 o 
   2   9   1       58.44       46.42     11.08 o 
   3   9   1        7.60       16.17     14.09 o 
   4   9   1       39.47       47.77     18.32 o 
   5   9   1        3.97        8.59     19.03 o 
   6   9   1        2.31       14.12     17.76 o 
   7   9   1        0.28       14.45     17.83 o 
   8   9   1       54.72       68.12     26.07 o 
   9   9   1       23.33       51.37     28.60 o 
   0  10   1        0.24        6.64     12.22 o 
   1  10   1        4.07       10.01     14.44 o 
   2  10   1       49.81       31.37     17.06 o 
   3  10   1        0.53       17.91     24.70 o 
   4  10   1        2.93       37.49     20.06 o 
   5  10   1        8.38       26.19     23.22 o 
   6  10   1       44.54       50.14     25.32 o 
   7  10   1       38.49       49.34     29.02 o 
   1  11   1        0.24       -1.01     11.94 o 
   2  11   1        6.04        9.07     25.43 o 
   3  11   1        0.02       15.73     30.65 o 
   4  11   1       26.51       33.02     29.39 o 
   5  11   1       20.25       11.81     20.69 o 
   6  11   1        5.74       32.14     40.24 o 
   0  12   1        9.65       30.06     47.34 o 
   1  12   1        1.20       15.20     49.74 o 
   2  12   1       13.79       19.07   6530.12 o 
   3  12   1       12.59        7.91     49.33 o 
   4  12   1        7.07       10.53     37.38 o 
   3   0   2    24551.21    23896.85     43.72 o 
   4   0   2     9242.64     8997.09     36.77 o 
   5   0   2     2617.58     2833.63     23.19 o 
   6   0   2      457.94      382.77      7.09 o 
   7   0   2        0.11        1.27      4.59 o 
   8   0   2      327.94      353.10      9.26 o 
   9   0   2      198.12      175.66      8.04 o 
  10   0   2      679.94      665.89     14.32 o 
  11   0   2        2.02       -0.35     13.80 o 
  12   0   2       64.84       74.48     23.13 o 
  13   0   2        7.65        0.13      8.26 o 
  14   0   2        0.06       -4.74     34.38 o 
   2   1   2    12863.66    11830.97     94.66 o 
   3   1   2     5742.24     5631.66     31.19 o 
   4   1   2    13088.58    13400.34     89.17 o 
   5   1   2     1287.50     1350.38     10.38 o 
   6   1   2      593.64      663.48      5.46 o 
   7   1   2      769.74      792.76      8.22 o 
   8   1   2      550.46      574.26      9.85 o 
   9   1   2      519.30      520.89      7.08 o 
  10   1   2      158.47      151.67      8.47 o 
  11   1   2      169.07      143.01     12.12 o 
  12   1   2        2.93        1.83      4.40 o 
  13   1   2        7.90       21.12     23.96 o 
  14   1   2       77.85       80.02     34.37 o 
   0   2   2    17762.18    17131.57     35.53 o 
   1   2   2     6481.95     6157.95     54.64 o 
   2   2   2    20123.26    19743.73    120.47 o 
   3   2   2       68.56       94.44      3.91 o 
   4   2   2       39.97       20.42      2.56 o 
   5   2   2     1174.86     1056.88      9.80 o 
   6   2   2       20.83       21.62      7.89 o 
   7   2   2      189.69      191.86      4.53 o 
   8   2   2       74.90       72.45      5.14 o 
   9   2   2      124.13      124.38      8.58 o 
  10   2   2      791.44      766.26     10.55 o 
  11   2   2        6.22       15.00     11.54 o 
  12   2   2       14.90       24.35     18.42 o 
  13   2   2        2.02        6.70     31.13 o 
  14   2   2        9.27        8.67     36.90 o 
   1   3   2     6924.19     6783.21     16.11 o 
   2   3   2     6377.01     6002.23     37.34 o 
   3   3   2     1006.95     1091.83     19.37 o 
   4   3   2     1307.81     1287.55     11.33 o 
   5   3   2        2.93        5.03      3.43 o 
   6   3   2      915.35      909.35     18.28 o 
   7   3   2        6.95       -1.66      4.16 o 
   8   3   2       13.30        5.43      4.14 o 
   9   3   2      152.30      156.96      9.11 o 
  10   3   2       86.46       62.97     10.11 o 
  11   3   2      159.33      155.48     13.07 o 
  12   3   2        1.01        8.05     13.64 o 
  13   3   2        0.08        3.69     24.36 o 
   0   4   2       15.06       11.70      7.42 o 
   1   4   2     1393.99     1478.37     10.78 o 
   2   4   2     1202.83     1240.23      9.90 o 
   3   4   2       27.17       50.45      5.70 o 
   4   4   2      412.53      405.66      7.07 o 
   5   4   2      357.87      336.37      6.93 o 
   6   4   2      312.05      319.37     10.79 o 
   7   4   2        2.03        4.01      5.69 o 
   8   4   2       54.93       39.33      8.31 o 
   9   4   2       16.14        0.54      4.99 o 
  10   4   2      286.76      294.20     13.68 o 
  11   4   2       48.23       57.89     15.66 o 
  12   4   2       24.90       29.36     20.42 o 
  13   4   2        8.41       50.50     40.30 o 
   1   5   2      570.56      515.17     10.46 o 
   2   5   2      371.83      365.15      6.36 o 
   3   5   2     1253.52     1196.90     15.77 o 
   4   5   2     2577.59     2559.36     23.36 o 
   5   5   2       42.59       48.30      3.63 o 
   6   5   2       40.76       40.28      4.81 o 
   7   5   2      188.17      199.32     14.52 o 
   8   5   2      668.02      747.47     26.08 o 
   9   5   2       10.32        8.56      8.76 o 
  10   5   2      306.26      317.64     14.37 o 
  11   5   2        1.12        9.17     20.55 o 
  12   5   2        2.79       25.29     24.78 o 
   0   6   2       74.26       80.08      9.96 o 
   1   6   2        6.02       18.97      6.89 o 
   2   6   2       59.44       55.71      6.38 o 
   3   6   2      933.40      990.29      9.75 o 
   4   6   2      104.52      105.48      5.54 o 
   5   6   2      203.10      196.41      6.98 o 
   6   6   2       67.55       89.06      9.45 o 
   7   6   2       59.72       65.20     12.55 o 
   8   6   2       12.27       19.32     16.72 o 
   9   6   2        1.74       21.67     16.88 o 
  10   6   2        8.75        6.03     15.07 o 
  11   6   2       21.39       22.19     23.88 o 
  12   6   2       42.51       29.95     38.25 o 
   1   7   2      143.55      120.71      7.60 o 
   2   7   2      144.87      128.46      7.70 o 
   3   7   2       79.39       74.62      7.22 o 
   4   7   2      199.21      208.33      8.21 o 
   5   7   2       28.35       17.92      9.86 o 
   6   7   2      256.95      259.64     11.17 o 
   7   7   2       30.60       30.23     13.54 o 
   8   7   2        3.73        5.10      9.90 o 
   9   7   2        1.36       39.36     23.55 o 
  10   7   2       24.29       28.70     22.85 o 
  11   7   2       10.55       21.87     31.99 o 
   0   8   2      155.64      141.64     18.57 o 
   1   8   2        9.68        5.90     10.65 o 
   2   8   2      335.51      348.43      9.36 o 
   3   8   2        1.63        5.72      9.62 o 
   4   8   2      208.77      202.84     11.04 o 
   5   8   2       84.14       90.06     11.89 o 
   6   8   2       67.52       63.48     14.82 o 
   7   8   2        4.37        4.28      4.48 o 
   8   8   2        4.05       25.37     20.65 o 
   9   8   2        0.02       12.99     16.06 o 
  10   8   2        1.93       -0.21     10.97 o 
   1   9   2       22.42       10.17      6.67 o 
   2   9   2        8.33        4.97      6.38 o 
   3   9   2        1.64        0.86     14.57 o 
   4   9   2      118.22      138.47     17.22 o 
   5   9   2       37.68       49.12     16.91 o 
   6   9   2       52.25       58.84     20.70 o 
   7   9   2        1.12        2.19     12.99 o 
   8   9   2        0.00       27.50     23.59 o 
   9   9   2        0.21        0.83     26.67 o 
   0  10   2       18.50       28.67     16.71 o 
   1  10   2       27.30        2.77      7.34 o 
   2  10   2       35.03       44.77     17.70 o 
   3  10   2       17.45       35.84     27.64 o 
   4  10   2       15.50       38.09     20.59 o 
   5  10   2        0.61       24.91     22.90 o 
   6  10   2        0.02       28.11     31.64 o 
   7  10   2        1.75       19.76     25.34 o 
   1  11   2       14.25        1.89     16.41 o 
   2  11   2       11.49       25.71     20.17 o 
   3  11   2       49.78       52.95     27.14 o 
   4  11   2       30.50       56.70     25.14 o 
   5  11   2        0.01       21.07     36.51 o 
   6  11   2        0.76       12.57     29.49 o 
   0  12   2        6.48        7.15     34.74 o 
   1  12   2       10.85       19.91     69.61 o 
   2  12   2        0.34       -0.42     26.42 o 
   3  12   2        3.44        3.87     50.31 o 
   2   1   3     2020.03     1958.10     13.16 o 
   3   1   3     4460.52     4362.59     35.84 o 
   4   1   3      665.77      707.06      8.19 o 
   5   1   3     1786.71     1751.95      9.06 o 
   6   1   3      205.18      219.01      4.33 o 
   7   1   3      275.38      282.20      5.72 o 
   8   1   3        3.04        1.04      3.13 o 
   9   1   3       60.82       65.53      7.51 o 
  10   1   3       10.79        9.40      8.43 o 
  11   1   3       67.01       63.15     11.99 o 
  12   1   3        8.11        8.53     13.07 o 
  13   1   3       14.47        7.30     14.49 o 
  14   1   3        0.78        4.55     35.65 o 
   0   2   3    16833.44    16877.10     33.77 o 
   1   2   3       14.91        9.69      9.71 o 
   2   2   3     3037.54     2929.95     28.25 o 
   3   2   3      754.69      739.81     10.65 o 
   4   2   3      181.47      200.54      3.71 o 
   5   2   3      479.88      521.30      4.65 o 
   6   2   3        0.06        2.52      3.44 o 
   7   2   3      277.66      270.26      8.20 o 
   8   2   3      104.69       80.62      5.11 o 
   9   2   3        5.98        5.62      4.76 o 
  10   2   3        0.32        7.38      8.46 o 
  11   2   3        0.41        2.52      3.96 o 
  12   2   3        0.46        0.03      2.86 o 
  13   2   3       29.59       51.18     25.22 o 
  14   2   3        1.76       13.01     16.50 o 
   1   3   3     2810.00     2778.19     16.40 o 
   2   3   3      305.05      304.12      8.81 o 
   3   3   3      479.55      476.94     10.45 o 
   4   3   3       30.16       29.28      3.99 o 
   5   3   3        0.08       -3.35      3.35 o 
   6   3   3        0.32        8.42      3.04 o 
   7   3   3       67.13       57.83      7.13 o 
   8   3   3      193.88      186.40      8.89 o 
   9   3   3      216.56      204.31     12.86 o 
  10   3   3       29.70       41.44     10.68 o 
  11   3   3        8.50       20.43     13.41 o 
  12   3   3        3.57        9.32     18.03 o 
  13   3   3        1.87       30.68     30.68 o 
  14   3   3        0.95       16.12     75.92 o 
   0   4   3      527.14      453.01      9.65 o 
   1   4   3     5447.89     5425.40     18.50 o 
   2   4   3     1883.16     1914.90      8.90 o 
   3   4   3      280.16      339.08      6.66 o 
   4   4   3      350.57      350.83      9.82 o 
   5   4   3        5.14        6.20      4.63 o 
   6   4   3       70.59       75.16      5.51 o 
   7   4   3       28.72       34.18      8.06 o 
   8   4   3      163.51      145.78      9.53 o 
   9   4   3        0.02        5.41     10.51 o 
  10   4   3       10.06       18.73     13.35 o 
  11   4   3       23.48       25.38     16.30 o 
  12   4   3        0.12       14.42     17.63 o 
  13   4   3        0.08       23.47     33.10 o 
   1   5   3      926.94      968.11      9.33 o 
   2   5   3       69.82       65.65      4.78 o 
   3   5   3      296.26      305.28      6.36 o 
   4   5   3      104.23      112.45      6.40 o 
   5   5   3        0.52        0.56      2.40 o 
   6   5   3       11.07       12.71      7.85 o 
   7   5   3       18.94       20.75     10.98 o 
   8   5   3       66.24       79.77     12.87 o 
   9   5   3        2.06       16.76     14.56 o 
  10   5   3       14.54        2.28     13.00 o 
  11   5   3        1.19       34.08     18.29 o 
  12   5   3       10.90       15.49     17.47 o 
   0   6   3      658.75      684.89     22.53 o 
   1   6   3      512.33      501.36      9.54 o 
   2   6   3      129.81      107.54      5.88 o 
   3   6   3     1013.87     1081.74     11.48 o 
   4   6   3      164.75      152.76      6.07 o 
   5   6   3       71.32       78.96      6.43 o 
   6   6   3       14.19        2.29      5.14 o 
   7   6   3      170.91      178.32     13.17 o 
   8   6   3        1.05        5.64     10.59 o 
   9   6   3        4.95       12.15     18.04 o 
  10   6   3       46.39       39.48     18.29 o 
  11   6   3        1.03       14.39     19.55 o 
  12   6   3        1.94        8.68    161.20 o 
   1   7   3       40.84       27.35      7.78 o 
   2   7   3        3.14       -0.44      6.31 o 
   3   7   3      419.83      397.29     10.25 o 
   4   7   3       53.69       63.33      7.43 o 
   5   7   3        4.36       12.91      9.83 o 
   6   7   3        6.27       25.85     11.57 o 
   7   7   3       46.09       39.09     15.66 o 
   8   7   3      160.84      168.62     16.06 o 
   9   7   3       78.14       94.29     21.10 o 
  10   7   3        0.04       10.92     19.07 o 
  11   7   3        5.52        7.41     16.18 o 
   0   8   3      125.22       88.30     14.40 o 
   1   8   3       16.86        7.07      4.47 o 
   2   8   3       43.79       39.79      8.19 o 
   3   8   3      113.72      119.16     11.69 o 
   4   8   3        2.01        2.14     11.45 o 
   5   8   3      213.02      205.94     11.77 o 
   6   8   3      123.13      135.06     16.39 o 
   7   8   3       24.49        9.78     12.18 o 
   8   8   3       22.80       41.97     18.51 o 
   9   8   3        6.02       13.16     17.37 o 
  10   8   3       10.07       15.69     30.59 o 
   1   9   3        1.86        2.33      9.04 o 
   2   9   3        1.15        4.18      7.39 o 
   3   9   3        0.02       -1.62     14.08 o 
   4   9   3      102.20      126.13     19.17 o 
   5   9   3      196.21      223.55     17.09 o 
   6   9   3        1.71        4.21     18.23 o 
   7   9   3       16.40       24.47     22.57 o 
   8   9   3       94.69       80.03     27.10 o 
   9   9   3        0.10        2.51     19.71 o 
   0  10   3        0.06       22.44     16.81 o 
   1  10   3        8.75       11.79      7.64 o 
   2  10   3        1.12       -9.72     16.45 o 
   3  10   3       13.84       30.76     20.68 o 
   4  10   3        8.03       31.07     22.36 o 
   5  10   3       10.88       28.73     21.83 o 
   6  10   3      102.74      101.55     24.25 o 
   7  10   3       36.24       48.73     28.19 o 
   1  11   3        0.08        5.62     24.28 o 
   2  11   3        0.20        5.87     18.56 o 
   3  11   3       11.22       23.20     27.45 o 
   4  11   3       33.27       60.35     25.06 o 
   5  11   3       25.37       42.97     32.08 o 
   6  11   3        0.65        1.77     38.64 o 
   0  12   3        3.55       18.63     48.58 o 
   1  12   3       18.86       30.28     46.10 o 
   2  12   3        8.02       28.44     64.94 o 
   3  12   3        0.00        3.23     51.26 o 
   2   0   4     7234.46     7146.06     81.61 o 
   3   0   4    11401.01    11112.11     34.17 o 
   4   0   4     3542.43     3303.43     37.26 o 
   5   0   4     5565.45     5540.81     36.49 o 
   6   0   4       30.72       24.67      5.65 o 
   7   0   4       69.19       68.96      6.30 o 
   8   0   4     1001.79      965.53     11.40 o 
   9   0   4      206.93      213.00      8.33 o 
  10   0   4      171.72      151.64     11.65 o 
  11   0   4       77.19       72.25     18.16 o 
  12   0   4       17.97       21.51     25.66 o 
  13   0   4        3.30        1.41     29.90 o 
  14   0   4      123.99      118.21     43.08 o 
   2   1   4     5971.75     6073.05     36.17 o 
   3   1   4       43.54       46.88      2.76 o 
   4   1   4      908.30      854.59      5.88 o 
   5   1   4       13.01       19.98      4.14 o 
   6   1   4      724.82      751.95      5.93 o 
   7   1   4      252.33      239.54      5.49 o 
   8   1   4       66.80       59.93      5.36 o 
   9   1   4      771.88      797.37     11.34 o 
  10   1   4      520.17      466.86      9.54 o 
  11   1   4       11.24       20.24     11.17 o 
  12   1   4       58.86       50.33     15.76 o 
  13   1   4        7.54        4.83     10.31 o 
  14   1   4      184.96      194.98     35.37 o 
   0   2   4      770.41      831.18      8.54 o 
   1   2   4     6662.29     6611.29     42.03 o 
   2   2   4     1081.21     1263.02     17.43 o 
   3   2   4     4164.60     4114.47     35.05 o 
   4   2   4      185.01      160.80      3.48 o 
   5   2   4     3215.72     3110.00     20.07 o 
   6   2   4      309.21      325.89      4.96 o 
   7   2   4       97.19      108.57      5.55 o 
   8   2   4      516.12      520.76      8.00 o 
   9   2   4       45.84       48.30      6.90 o 
  10   2   4        2.09       10.76      9.57 o 
  11   2   4        7.01        6.72     10.28 o 
  12   2   4       86.45       76.58     18.30 o 
  13   2   4        9.44       24.53     28.99 o 
  14   2   4       69.64       60.37     41.87 o 
   1   3   4        1.33        4.54      2.71 o 
   2   3   4      291.37      286.80      5.81 o 
   3   3   4     4881.71     4830.24     56.84 o 
   4   3   4       10.15       17.49      2.23 o 
   5   3   4      293.57      330.53      5.34 o 
   6   3   4     3357.95     3356.39     16.96 o 
   7   3   4       19.77       11.83      5.20 o 
   8   3   4      486.61      534.20      9.47 o 
   9   3   4      497.51      574.42     14.49 o 
  10   3   4     1235.65     1266.56     17.87 o 
  11   3   4       90.72       90.95     13.43 o 
  12   3   4        0.31       13.03     17.00 o 
  13   3   4        0.19       22.73     32.15 o 
  14   3   4       66.13       86.42     74.72 o 
   0   4   4     5531.04     5426.26     31.57 o 
   1   4   4      183.08      212.06      6.37 o 
   2   4   4     2057.84     2222.76     25.58 o 
   3   4   4     6458.88     6275.90     22.77 o 
   4   4   4      119.49      142.72      5.46 o 
   5   4   4      452.76      450.00     10.26 o 
   6   4   4        0.20        1.20      2.80 o 
   7   4   4      427.93      414.32      8.67 o 
   8   4   4      352.29      347.02     13.05 o 
   9   4   4       76.23       74.29     11.48 o 
  10   4   4        1.57        9.12      6.18 o 
  11   4   4        0.02       14.88     17.08 o 
  12   4   4       63.56       59.24     20.41 o 
  13   4   4        1.08        2.86     16.33 o 
   1   5   4      317.67      290.99      6.11 o 
   2   5   4        6.94        3.47      4.94 o 
   3   5   4       19.15        6.41      7.05 o 
   4   5   4      427.27      441.79      9.83 o 
   5   5   4      196.23      178.17      6.53 o 
   6   5   4       18.32       13.67      4.25 o 
   7   5   4       16.19       21.64     10.09 o 
   8   5   4      288.08      273.71     16.49 o 
   9   5   4       46.26       58.91     13.46 o 
  10   5   4      124.20      115.76     15.35 o 
  11   5   4      189.72      177.13     19.40 o 
  12   5   4       54.69       52.92     23.58 o 
   0   6   4      228.01      201.59      9.35 o 
   1   6   4       47.52       42.79      8.37 o 
   2   6   4        1.66        3.27      4.82 o 
   3   6   4     1358.19     1382.36     17.07 o 
   4   6   4        7.30       19.89      6.48 o 
   5   6   4     1226.30     1227.46     17.89 o 
   6   6   4       83.52       86.23      9.98 o 
   7   6   4        6.32       10.84     13.54 o 
   8   6   4      205.35      202.11     17.23 o 
   9   6   4       24.36       19.56     18.17 o 
  10   6   4       16.60       17.33     17.49 o 
  11   6   4       21.07       28.91     16.97 o 
  12   6   4       12.84       -8.02     24.62 o 
   1   7   4       41.79       48.57      8.19 o 
   2   7   4       10.21       11.82      6.82 o 
   3   7   4       10.45        9.52      7.91 o 
   4   7   4      200.74      187.22      9.57 o 
   5   7   4        1.00       10.79     10.57 o 
   6   7   4      201.18      202.10     11.52 o 
   7   7   4      140.76      109.14     14.58 o 
   8   7   4       13.25       29.72     17.18 o 
   9   7   4       79.58       95.48     19.36 o 
  10   7   4      105.49      110.54     21.84 o 
  11   7   4        6.70        9.25     16.90 o 
   0   8   4      106.55       81.48     14.91 o 
   1   8   4      181.53      176.58      8.25 o 
   2   8   4      114.18      129.60      9.79 o 
   3   8   4       21.21        9.85      8.91 o 
   4   8   4      133.79      154.92     11.25 o 
   5   8   4      656.62      706.95     28.32 o 
   6   8   4       42.43       45.21     15.89 o 
   7   8   4        0.17        0.18     12.37 o 
   8   8   4       15.68       44.96     18.65 o 
   9   8   4        0.17       31.76     24.37 o 
  10   8   4        0.13        0.43     12.93 o 
   1   9   4        6.08       11.44      9.63 o 
   2   9   4       83.11       80.45     11.39 o 
   3   9   4        2.20       13.23     16.70 o 
   4   9   4       29.33       43.57     17.91 o 
   5   9   4        8.53        4.63     17.21 o 
   6   9   4       62.42       62.84     18.37 o 
   7   9   4       10.33       34.31     26.26 o 
   8   9   4        1.46       32.72     26.31 o 
   9   9   4       14.64        9.14     30.96 o 
   0  10   4      280.55      261.59     22.44 o 
   1  10   4       28.73        8.02      8.65 o 
   2  10   4       12.34        7.40     11.30 o 
   3  10   4       27.05       39.12     20.13 o 
   4  10   4        1.19        1.32      2.96 o 
   5  10   4       14.06       32.71     25.21 o 
   6  10   4       28.96       53.92     25.01 o 
   7  10   4      119.70      154.12     28.30 o 
   1  11   4       12.21       31.77     30.34 o 
   2  11   4       24.55       19.95     30.51 o 
   3  11   4        5.55       -2.02     27.36 o 
   4  11   4        0.01       24.22     34.63 o 
   5  11   4       26.00       44.67     28.61 o 
   6  11   4        4.75       28.70     55.65 o 
   0  12   4        0.45        6.80     64.39 o 
   1  12   4        3.64       -4.23     39.34 o 
   2  12   4       10.36        3.03     12.04 o 
   3  12   4        0.62        5.63     52.40 o 
   1   1   5      147.77      132.68      4.32 o 
   2   1   5      131.22      152.05      3.16 o 
   3   1   5      952.59      916.89      9.23 o 
   4   1   5      716.10      699.23      7.45 o 
   5   1   5      244.99      218.35      4.57 o 
   6   1   5     1575.66     1561.80      9.65 o 
   7   1   5      296.73      285.25      5.36 o 
   8   1   5      530.44      549.44      7.05 o 
   9   1   5      601.08      586.63      9.92 o 
  10   1   5       15.59       22.11      9.14 o 
  11   1   5       81.47       93.30     13.52 o 
  12   1   5        2.36       17.32     18.63 o 
  13   1   5       10.62        1.21      8.19 o 
  14   1   5        1.30        1.18     19.05 o 
   0   2   5     1759.04     1867.63     10.58 o 
   1   2   5     1297.76     1279.61     12.67 o 
   2   2   5      110.50      132.40      3.44 o 
   3   2   5      305.73      286.03      4.69 o 
   4   2   5      376.78      336.83      6.52 o 
   5   2   5       27.67      119.62     32.65 o 
   6   2   5      114.75       94.81      4.36 o 
   7   2   5      752.18      718.44     12.66 o 
   8   2   5      333.84      315.70      6.58 o 
   9   2   5       34.35       39.55      6.92 o 
  10   2   5       60.36       60.63      9.55 o 
  11   2   5       46.51       55.82     12.63 o 
  12   2   5        2.89        0.69      6.01 o 
  13   2   5       12.95       44.30     25.20 o 
  14   2   5       11.00       -4.26     29.83 o 
   1   3   5       51.91       57.30      3.43 o 
   2   3   5      781.40      780.14     17.55 o 
   3   3   5       17.44       24.96      2.90 o 
   4   3   5       81.53       70.48      4.08 o 
   5   3   5      725.03      718.08     12.56 o 
   6   3   5        6.56       29.54      6.92 o 
   7   3   5      309.47      292.26      4.51 o 
   8   3   5        3.64       12.68      5.85 o 
   9   3   5      158.67      162.70      9.58 o 
  10   3   5       91.58       84.63     12.16 o 
  11   3   5       12.19       21.97     14.77 o 
  12   3   5        0.94       28.48     22.02 o 
  13   3   5       18.94       20.37     30.51 o 
  14   3   5        0.00        6.13     70.92 o 
   0   4   5      893.67      898.43      9.45 o 
   1   4   5       99.30       69.85      4.36 o 
   2   4   5      693.65      692.60     15.97 o 
   3   4   5      491.45      518.85      7.58 o 
   4   4   5      336.76      326.35      8.18 o 
   5   4   5      993.59     1033.30     15.02 o 
   6   4   5       25.19       31.21      4.81 o 
   7   4   5      133.43      131.83      8.35 o 
   8   4   5       28.86       36.32     13.02 o 
   9   4   5        4.05        4.31     11.39 o 
  10   4   5       43.28       43.72     13.58 o 
  11   4   5       58.76       59.58     17.75 o 
  12   4   5       59.84       53.04     23.86 o 
  13   4   5       19.94       33.63     42.48 o 
   1   5   5        0.04        8.29      4.71 o 
   2   5   5      218.70      200.28      7.52 o 
   3   5   5      560.28      578.94      7.51 o 
   4   5   5       10.20        6.60      4.99 o 
   5   5   5       54.16       55.89      6.43 o 
   6   5   5        1.75       -6.21      8.04 o 
   7   5   5      330.41      340.31     11.20 o 
   8   5   5        1.98        7.56     13.90 o 
   9   5   5        2.10       -1.83      6.63 o 
  10   5   5       16.65       12.59     16.69 o 
  11   5   5       58.28       61.68     19.46 o 
  12   5   5       31.62       30.53     23.83 o 
   0   6   5       32.48       21.59      8.60 o 
   1   6   5      411.96      400.22      9.36 o 
   2   6   5      276.18      264.93      7.25 o 
   3   6   5      131.96      137.96     10.14 o 
   4   6   5      662.34      641.55     10.50 o 
   5   6   5      294.83      262.51      7.82 o 
   6   6   5      433.00      455.39     14.76 o 
   7   6   5        3.54       10.80     10.80 o 
   8   6   5       17.32       16.16     17.09 o 
   9   6   5        9.64       16.95     20.40 o 
  10   6   5       23.90       38.83     19.66 o 
  11   6   5       29.65       16.23     10.91 o 
  12   6   5       37.15       23.90     42.48 o 
   1   7   5       11.73       19.45      8.22 o 
   2   7   5      567.58      534.20     12.65 o 
   3   7   5      264.05      249.26     12.83 o 
   4   7   5       49.25       47.77      7.70 o 
   5   7   5      138.43      160.02     10.99 o 
   6   7   5      299.99      334.38     14.19 o 
   7   7   5        0.78       10.56     12.81 o 
   8   7   5      151.41      148.48     17.43 o 
   9   7   5       25.10       43.25     20.18 o 
  10   7   5        0.10        5.00     10.27 o 
  11   7   5        5.37       -4.08     21.30 o 
   0   8   5      966.45      977.26     31.99 o 
   1   8   5       34.56       44.85      7.97 o 
   2   8   5       90.14      101.25      8.30 o 
   3   8   5        8.24        3.02     10.59 o 
   4   8   5        2.83       -0.31      5.64 o 
   5   8   5       21.97       50.55     16.55 o 
   6   8   5       17.62       45.78     16.63 o 
   7   8   5        0.06       15.33     17.98 o 
   8   8   5       62.66       76.62     20.84 o 
   9   8   5        5.93       46.02     23.71 o 
  10   8   5        0.01        2.85     12.96 o 
   1   9   5       40.99       36.66      9.70 o 
   2   9   5      119.64      115.53     13.74 o 
   3   9   5       26.71       36.41     14.81 o 
   4   9   5        1.01        7.48      9.26 o 
   5   9   5        9.38        3.68     18.03 o 
   6   9   5       12.18        6.18      8.39 o 
   7   9   5       14.96       39.98     21.10 o 
   8   9   5        1.27       29.62     28.87 o 
   9   9   5        8.50       -6.00     37.43 o 
   0  10   5       25.62       21.63     23.85 o 
   1  10   5        0.24       -9.03      9.03 o 
   2  10   5        2.34        9.79     11.53 o 
   3  10   5       14.77       19.69     19.28 o 
   4  10   5        9.79       12.78     11.19 o 
   5  10   5       13.22       21.72     25.96 o 
   6  10   5        0.73       21.49     35.64 o 
   7  10   5        1.09       10.59     12.60 o 
   1  11   5        0.15        1.46      7.13 o 
   2  11   5        2.64       -3.45     28.80 o 
   3  11   5        0.04       18.91     32.14 o 
   4  11   5        6.82       30.12     34.33 o 
   5  11   5        2.08       24.46     30.68 o 
   6  11   5        1.67       10.58     56.04 o 
   0  12   5        8.40        0.99     70.05 o 
   1  12   5        1.80       -8.29     48.66 o 
   2  12   5        3.69       10.74     30.68 o 
   3  12   5        1.02        1.19     52.97 o 
   1   0   6      985.14      946.98      7.60 o 
   2   0   6     3671.55     3570.77     45.61 o 
   3   0   6     4211.73     4154.37     36.92 o 
   4   0   6        6.09       19.73      4.75 o 
   5   0   6     2749.03     2831.46     28.15 o 
   6   0   6       43.86       56.86      7.17 o 
   7   0   6     3458.90     3508.01     26.19 o 
   8   0   6     5481.53     5302.10     85.21 o 
   9   0   6      103.15      111.19      9.14 o 
  10   0   6        6.99       31.94     14.00 o 
  11   0   6        0.27        8.75      9.92 o 
  12   0   6      126.74      106.47     23.53 o 
  13   0   6        2.93       31.79     40.71 o 
  14   0   6      194.21      142.69     62.51 o 
   1   1   6    12887.24    12424.61     47.55 o 
   2   1   6     1076.18     1158.23      8.63 o 
   3   1   6      118.22      147.73      3.06 o 
   4   1   6      483.41      561.08      5.74 o 
   5   1   6      138.88      156.60      4.06 o 
   6   1   6       25.44       28.10      4.11 o 
   7   1   6     1975.93     2082.76     14.75 o 
   8   1   6      323.80      364.95      6.54 o 
   9   1   6       32.15       37.54      7.22 o 
  10   1   6     1527.13     1516.44     12.66 o 
  11   1   6      112.30      146.22     11.69 o 
  12   1   6       40.32       42.77     19.13 o 
  13   1   6        3.11       19.86     25.16 o 
  14   1   6       84.00       59.90     38.06 o 
   0   2   6    23514.75    23170.90    101.70 o 
   1   2   6     6110.13     6127.98     24.40 o 
   2   2   6     1758.14     1814.27     14.81 o 
   3   2   6       93.17      107.49      3.02 o 
   4   2   6      394.40      416.07      9.58 o 
   5   2   6     3621.62     3551.18     22.12 o 
   6   2   6      423.87      395.99      8.35 o 
   7   2   6     2480.55     2531.65     17.58 o 
   8   2   6     1493.28     1467.68      9.85 o 
   9   2   6      129.82      132.35      7.65 o 
  10   2   6       16.30       34.56      9.82 o 
  11   2   6        1.25        3.27      5.34 o 
  12   2   6       91.20       92.94     17.95 o 
  13   2   6       17.20       10.65     11.61 o 
  14   2   6      160.37      134.03     45.11 o 
   1   3   6     3624.19     3442.27     12.83 o 
   2   3   6      503.18      515.43      7.53 o 
   3   3   6     2197.31     2077.04     25.46 o 
   4   3   6       20.68       23.24      3.37 o 
   5   3   6     2680.34     2699.12     24.18 o 
   6   3   6       72.97       81.79      4.51 o 
   7   3   6      175.18      188.56      4.62 o 
   8   3   6       15.95       24.11      5.58 o 
   9   3   6      146.19      166.30      9.22 o 
  10   3   6      118.96      107.52     11.52 o 
  11   3   6       41.24       28.34     15.24 o 
  12   3   6      161.69      159.15     19.66 o 
  13   3   6       22.74       43.05     31.21 o 
   0   4   6     4233.43     4401.56     35.70 o 
   1   4   6       77.06       86.04      4.49 o 
   2   4   6      139.74      162.02      7.40 o 
   3   4   6      128.31      116.05      4.78 o 
   4   4   6       10.50       13.59      3.79 o 
   5   4   6      510.72      515.13     16.79 o 
   6   4   6      627.83      582.32      9.81 o 
   7   4   6     1690.55     1726.81     25.03 o 
   8   4   6      118.95      138.64     12.47 o 
   9   4   6      191.18      162.31     15.70 o 
  10   4   6       12.83       20.38     17.68 o 
  11   4   6        1.21        0.90     20.25 o 
  12   4   6       77.87       62.46     24.61 o 
  13   4   6       10.83        9.30     39.82 o 
   1   5   6     3331.64     3248.22     15.67 o 
   2   5   6      307.41      302.25      5.83 o 
   3   5   6      152.74      145.81      4.34 o 
   4   5   6      331.71      314.91      6.64 o 
   5   5   6        0.83        1.93      4.44 o 
   6   5   6      490.48      489.68     11.37 o 
   7   5   6     1301.93     1398.08     22.21 o 
   8   5   6        0.03        0.76      5.18 o 
   9   5   6       88.02       65.25     17.06 o 
  10   5   6      155.42      173.30     17.61 o 
  11   5   6       19.96       31.15     14.54 o 
  12   5   6        0.94       21.01     22.06 o 
  13   5   6       13.40       45.44     73.27 o 
   0   6   6       26.18       27.92     13.77 o 
   1   6   6       10.69       11.51      5.14 o 
   2   6   6       68.06       65.61      8.16 o 
   3   6   6        0.33        0.32      4.95 o 
   4   6   6      141.44      134.59      6.78 o 
   5   6   6      271.26      261.86      8.41 o 
   6   6   6       36.24       52.45     12.07 o 
   7   6   6      371.63      387.51     14.80 o 
   8   6   6      128.64      155.02     15.90 o 
   9   6   6      117.74       83.47     19.30 o 
  10   6   6       81.45       83.65     20.18 o 
  11   6   6        7.40        3.84      7.71 o 
  12   6   6        7.18       16.16     40.02 o 
   1   7   6      345.15      334.51      9.78 o 
   2   7   6       94.49       89.35      7.69 o 
   3   7   6       95.73       93.26      7.08 o 
   4   7   6       65.84       71.69      7.91 o 
   5   7   6      143.25      160.76     11.28 o 
   6   7   6      134.03      128.79     13.91 o 
   7   7   6      131.56      139.71     16.34 o 
   8   7   6       20.14       39.06     18.31 o 
   9   7   6       28.79       23.41     23.10 o 
  10   7   6       28.09       59.07     22.35 o 
  11   7   6        5.23       20.39     60.47 o 
   0   8   6      563.87      561.83     18.07 o 
   1   8   6      151.08      147.67      8.14 o 
   2   8   6       79.38       79.55      8.26 o 
   3   8   6        0.67        5.23      7.66 o 
   4   8   6      201.48      175.66     14.20 o 
   5   8   6        1.85       26.68     14.74 o 
   6   8   6        5.20        3.95     13.00 o 
   7   8   6       51.20       45.19     17.91 o 
   8   8   6        3.90       20.93     20.40 o 
   9   8   6       35.89       70.02     22.40 o 
  10   8   6       47.05       42.59     33.53 o 
   1   9   6        5.84        5.66      9.93 o 
   2   9   6       62.77       63.34     11.69 o 
   3   9   6       71.38       77.37     13.30 o 
   4   9   6       33.03       24.13     23.10 o 
   5   9   6        3.37       22.18     23.02 o 
   6   9   6      110.80       99.00     19.77 o 
   7   9   6       43.86       20.96     18.29 o 
   8   9   6        5.12       16.73     36.95 o 
   9   9   6       42.86       48.01     55.94 o 
   0  10   6        0.45       12.25     41.22 o 
   1  10   6        0.07       -0.01      2.64 o 
   2  10   6        0.67       16.56     21.20 o 
   3  10   6       48.57       64.28     28.04 o 
   4  10   6       18.30       18.73     23.08 o 
   5  10   6        4.27        9.63     32.95 o 
   6  10   6       11.51        2.38     23.50 o 
   7  10   6        0.61       -0.76     14.09 o 
   1  11   6        0.30        0.49     48.09 o 
   2  11   6       12.89       12.06     31.85 o 
   3  11   6        0.02       -2.05     25.03 o 
   4  11   6        5.36       12.22     32.56 o 
   5  11   6       20.74       37.22     48.65 o 
   6  11   6       17.89       37.18     58.12 o 
   1  12   6       14.70       26.39     71.21 o 
   2  12   6        0.63        3.81     36.48 o 
   1   1   7     2341.60     2270.00     17.64 o 
   2   1   7     1218.92     1259.04      6.65 o 
   3   1   7     1179.80     1239.97      9.17 o 
   4   1   7     2126.00     2137.32     14.40 o 
   5   1   7      224.17      239.08      4.86 o 
   6   1   7      432.74      426.40      7.02 o 
   7   1   7      152.79      157.02      5.34 o 
   8   1   7      355.33      353.31      7.86 o 
   9   1   7       33.00       48.26      7.68 o 
  10   1   7      379.49      387.47      9.05 o 
  11   1   7       12.50       40.08     12.87 o 
  12   1   7       82.44       77.48     19.29 o 
  13   1   7        0.00        7.88     25.74 o 
  14   1   7       12.02       13.07     46.69 o 
   0   2   7     4179.92     4186.73     20.14 o 
   1   2   7      561.47      616.35      6.24 o 
   2   2   7     4152.53     4174.34     29.58 o 
   3   2   7     2881.41     2916.84     12.52 o 
   4   2   7      363.70      352.22      6.45 o 
   5   2   7     1888.99     1940.27     18.35 o 
   6   2   7       88.66       71.92      3.50 o 
   7   2   7       83.00       92.09      3.85 o 
   8   2   7      257.77      267.80      6.69 o 
   9   2   7       55.61       62.91      7.10 o 
  10   2   7       30.24       47.97     10.16 o 
  11   2   7        0.36       -3.03      8.48 o 
  12   2   7        2.43        2.91     14.76 o 
  13   2   7        4.21       21.57     31.81 o 
  14   2   7        0.06       -2.00     11.69 o 
   1   3   7     1490.33     1443.42     16.80 o 
   2   3   7      231.74      238.68      5.46 o 
   3   3   7      498.68      542.87     11.01 o 
   4   3   7        0.73        5.76      3.44 o 
   5   3   7      128.92      142.59      3.98 o 
   6   3   7      673.19      618.38      6.79 o 
   7   3   7       74.14       86.86      4.95 o 
   8   3   7      182.45      164.31      5.99 o 
   9   3   7        0.60       20.47      7.14 o 
  10   3   7       14.71        1.01      5.20 o 
  11   3   7       34.94       31.12     16.82 o 
  12   3   7        4.23        7.11     27.16 o 
  13   3   7        0.08       26.19     31.28 o 
   0   4   7      966.68      923.62      8.69 o 
   1   4   7     1037.33     1041.62     12.84 o 
   2   4   7      331.27      318.56     11.00 o 
   3   4   7      143.55      144.75      4.63 o 
   4   4   7      868.68      866.69      9.74 o 
   5   4   7      330.92      320.09      8.09 o 
   6   4   7      262.21      292.70      7.76 o 
   7   4   7      309.74      300.88      6.14 o 
   8   4   7        6.04        2.48      6.20 o 
   9   4   7       26.51       29.30     13.62 o 
  10   4   7        5.66       -2.98      8.98 o 
  11   4   7        0.75       -2.91      5.05 o 
  12   4   7        5.38        5.46     16.45 o 
  13   4   7        0.32        9.11     43.22 o 
   1   5   7       86.42       90.48      5.13 o 
   2   5   7       15.95       23.62      5.87 o 
   3   5   7       15.87       14.63      6.15 o 
   4   5   7       43.17       52.94      4.30 o 
   5   5   7      488.49      492.93     12.05 o 
   6   5   7      416.89      405.86     10.73 o 
   7   5   7       83.48       76.33     10.37 o 
   8   5   7       98.59       88.07     13.75 o 
   9   5   7       16.15       24.34     17.08 o 
  10   5   7        1.51        0.03      4.95 o 
  11   5   7        4.60        4.19     19.43 o 
  12   5   7       86.31       85.30     25.02 o 
  13   5   7        2.60       20.00     73.86 o 
   0   6   7     1361.32     1383.63     15.82 o 
   1   6   7        2.38        3.81      5.76 o 
   2   6   7      373.23      357.21      9.52 o 
   3   6   7      278.04      262.05      9.82 o 
   4   6   7      123.97      109.49      6.89 o 
   5   6   7       51.10       68.87      6.78 o 
   6   6   7       16.92       12.62      8.74 o 
   7   6   7      120.38      107.31     13.80 o 
   8   6   7        0.01        1.92     10.44 o 
   9   6   7        0.14        7.85     25.74 o 
  10   6   7       88.97      111.33     23.42 o 
  11   6   7        3.90        7.77     15.43 o 
  12   6   7       17.25       16.16     36.25 o 
   1   7   7      137.13      120.89      8.98 o 
   2   7   7      472.45      456.46      9.17 o 
   3   7   7      179.68      206.80     10.04 o 
   4   7   7      166.85      181.58      8.60 o 
   5   7   7      181.00      226.20     17.41 o 
   6   7   7       20.09       24.68     13.75 o 
   7   7   7        1.26       10.79     15.04 o 
   8   7   7       41.93       58.56     16.97 o 
   9   7   7        0.31       25.26     21.26 o 
  10   7   7       47.11       79.13     26.14 o 
  11   7   7        0.18       37.05     50.06 o 
   0   8   7      167.11      168.32     11.41 o 
   1   8   7      103.92       94.02      9.92 o 
   2   8   7        5.91        8.16      6.73 o 
   3   8   7       20.57       19.53     13.25 o 
   4   8   7      184.58      209.21     13.86 o 
   5   8   7      163.45      153.64     14.66 o 
   6   8   7        3.75        8.89     17.56 o 
   7   8   7        0.30        5.84     25.04 o 
   8   8   7       12.49       34.11     21.74 o 
   9   8   7       12.21       21.18     23.92 o 
  10   8   7        3.79       46.35     42.28 o 
   1   9   7       11.38       28.09     12.86 o 
   2   9   7        9.38        7.40     12.59 o 
   3   9   7      132.86      117.59     13.69 o 
   4   9   7       37.71       46.74     20.25 o 
   5   9   7        0.39       17.03     21.78 o 
   6   9   7       58.04       57.47     20.46 o 
   7   9   7        2.69        0.90     10.77 o 
   8   9   7        1.06        1.92     28.28 o 
   0  10   7       64.76       41.35     23.17 o 
   1  10   7       31.77       32.53     17.30 o 
   2  10   7        5.98        9.28      8.71 o 
   3  10   7       14.11       14.24     20.14 o 
   4  10   7        6.22       18.76     20.88 o 
   5  10   7        8.27        5.39     20.53 o 
   6  10   7       29.27       21.32     30.06 o 
   7  10   7        3.65       19.04     38.82 o 
   1  11   7        0.98       33.07     37.08 o 
   2  11   7        0.87        5.40     37.08 o 
   3  11   7        9.09       15.82     33.38 o 
   4  11   7        0.01       20.75     35.68 o 
   5  11   7       18.14       27.92     43.61 o 
   6  11   7        7.99       13.35     59.30 o 
   1  12   7        0.17        4.39     65.59 o 
   2  12   7        0.46        5.78   1967.66 o 
   0   0   8        1.12       -0.22      1.54 o 
   1   0   8     3747.57     3798.49     39.42 o 
   2   0   8     9266.89     8874.42     38.54 o 
   3   0   8    26531.31    26521.39    159.13 o 
   4   0   8     1665.07     1866.22     37.95 o 
   5   0   8      510.33      455.06      9.86 o 
   6   0   8      728.08      652.88     13.44 o 
   7   0   8      544.60      583.64     30.45 o 
   8   0   8        9.03       13.42     10.18 o 
   9   0   8       52.14       54.45     10.75 o 
  10   0   8       98.83      106.00     18.39 o 
  11   0   8      111.70      104.75     23.30 o 
  12   0   8        0.10       11.44     30.01 o 
  13   0   8       12.50       35.34     40.37 o 
  14   0   8       51.70       25.48     64.97 o 
   1   1   8     1071.73     1018.19      9.84 o 
   2   1   8      567.69      561.95      4.44 o 
   3   1   8     2614.22     2719.25     19.77 o 
   4   1   8     5236.92     5364.44     30.25 o 
   5   1   8      717.82      754.94      6.64 o 
   6   1   8      857.62      904.49     10.77 o 
   7   1   8       41.45       34.65      5.21 o 
   8   1   8     1092.43     1152.76     13.93 o 
   9   1   8       69.85       80.66      7.72 o 
  10   1   8      323.54      328.72      9.30 o 
  11   1   8      151.39      142.28     12.76 o 
  12   1   8       46.94       36.66     13.45 o 
  13   1   8        9.27       -2.91      9.24 o 
  14   1   8       18.36       22.65     66.10 o 
   0   2   8      923.45      882.72     10.20 o 
   1   2   8      993.85      932.07     10.02 o 
   2   2   8     1115.98     1055.42      8.53 o 
   3   2   8      271.01      318.92      6.99 o 
   4   2   8        9.39       19.54      2.56 o 
   5   2   8     4483.68     4556.96     28.80 o 
   6   2   8      888.78      824.71     12.22 o 
   7   2   8      167.26      159.16      4.78 o 
   8   2   8        6.48       19.65      6.21 o 
   9   2   8       10.74       15.08      8.40 o 
  10   2   8      124.21      119.82     11.53 o 
  11   2   8       53.59       55.29     15.91 o 
  12   2   8       10.79       14.22     21.11 o 
  13   2   8       13.32       48.34     24.57 o 
  14   2   8        3.67       -9.27     36.89 o 
   1   3   8     1632.97     1652.88     17.96 o 
   2   3   8     1975.41     1986.93     34.39 o 
   3   3   8      497.05      440.08      9.84 o 
   4   3   8     2841.38     2868.13     12.37 o 
   5   3   8       25.04       26.55      5.30 o 
   6   3   8      396.82      412.32      6.13 o 
   7   3   8     1583.03     1581.18     14.24 o 
   8   3   8      198.47      213.00      6.36 o 
   9   3   8     1137.69     1184.85     19.31 o 
  10   3   8       44.88       53.94     14.60 o 
  11   3   8        0.39        3.27     13.12 o 
  12   3   8       35.91       41.76     23.78 o 
  13   3   8       59.96       93.63     31.57 o 
   0   4   8     1003.81     1106.57      9.49 o 
   1   4   8      321.04      380.68      7.04 o 
   2   4   8     1195.38     1264.81     18.56 o 
   3   4   8     1330.14     1288.91     17.33 o 
   4   4   8        7.89       10.32      4.02 o 
   5   4   8      920.10      956.69     10.44 o 
   6   4   8       90.99       90.19      7.70 o 
   7   4   8      365.13      342.51      9.80 o 
   8   4   8       56.45       57.27     12.24 o 
   9   4   8       12.70       15.82     17.19 o 
  10   4   8      111.83       86.79     18.70 o 
  11   4   8       39.92       35.61     18.37 o 
  12   4   8       15.99       29.04     23.81 o 
  13   4   8        0.23       21.21     42.85 o 
   1   5   8      259.03      256.22      5.31 o 
   2   5   8     1750.76     1791.70     16.92 o 
   3   5   8      107.80      103.95      4.74 o 
   4   5   8     1011.84     1057.42      7.78 o 
   5   5   8     1058.26     1004.24     27.79 o 
   6   5   8       24.46       27.55      8.18 o 
   7   5   8      117.49      125.07     10.39 o 
   8   5   8       48.41       51.23     14.48 o 
   9   5   8       74.56       47.53     17.27 o 
  10   5   8       29.80       55.83     21.86 o 
  11   5   8       53.90       56.57     20.53 o 
  12   5   8        7.81       21.19     23.40 o 
  13   5   8        3.47       23.78     75.93 o 
   0   6   8      813.14      812.44     12.35 o 
   1   6   8        0.47       11.51      5.70 o 
   2   6   8      440.01      448.31      9.42 o 
   3   6   8      986.25     1097.89     13.42 o 
   4   6   8       18.96       26.81      6.22 o 
   5   6   8      132.46      132.82     11.46 o 
   6   6   8        3.77       -1.75      5.56 o 
   7   6   8        4.42        0.30      5.42 o 
   8   6   8       84.21       89.94     15.64 o 
   9   6   8        4.37       -0.73      5.61 o 
  10   6   8       98.11      116.27     24.20 o 
  11   6   8        1.75       14.44     15.92 o 
  12   6   8        0.13        2.00     32.27 o 
   1   7   8       14.32       15.01      6.75 o 
   2   7   8      396.05      380.14      8.21 o 
   3   7   8      677.09      718.88     14.18 o 
   4   7   8      514.49      554.50     11.90 o 
   5   7   8        3.57        4.34      8.50 o 
   6   7   8       23.01       33.43     15.18 o 
   7   7   8       10.43       22.48     15.96 o 
   8   7   8        8.56       18.83     17.89 o 
   9   7   8       65.68       69.76     20.75 o 
  10   7   8        0.49       39.42     26.11 o 
  11   7   8       38.47       37.37     35.64 o 
   0   8   8       51.38       55.43     12.13 o 
   1   8   8       75.79       72.92      9.52 o 
   2   8   8       79.80       85.37     10.65 o 
   3   8   8        8.58       20.57     11.44 o 
   4   8   8      230.27      232.26     14.50 o 
   5   8   8        2.29       14.39     12.86 o 
   6   8   8       16.88       25.56     17.44 o 
   7   8   8        3.75       10.78     14.86 o 
   8   8   8        7.87       15.58     20.70 o 
   9   8   8       35.13       60.87     23.85 o 
  10   8   8       44.84       52.57     41.52 o 
   1   9   8       64.01       59.41     12.29 o 
   2   9   8       67.33       68.23     12.54 o 
   3   9   8       12.51       28.35     15.48 o 
   4   9   8       42.00       48.94     17.09 o 
   5   9   8       10.37       21.69     34.33 o 
   6   9   8        1.07       15.62     15.02 o 
   7   9   8        5.38       27.04     22.71 o 
   8   9   8        2.25       41.05     26.16 o 
   0  10   8       25.54       17.84     23.52 o 
   1  10   8       36.60       53.72     17.42 o 
   2  10   8       22.21       33.12     19.73 o 
   3  10   8       22.98       52.38     27.46 o 
   4  10   8        0.35       23.53     23.42 o 
   5  10   8        0.17      -10.60     33.63 o 
   6  10   8        0.38       22.11     30.63 o 
   7  10   8       31.72       64.62     39.10 o 
   1  11   8        2.87        8.92     23.54 o 
   2  11   8        5.43        1.12     32.91 o 
   3  11   8        1.60       30.06     36.00 o 
   4  11   8        0.47       39.60     65.75 o 
   5  11   8       22.71       50.64     46.70 o 
   1  12   8       10.29       35.28     67.69 o 
   2  12   8        9.83       25.96     50.61 o 
   1   1   9      265.34      278.96      4.63 o 
   2   1   9     1683.44     1661.55     12.44 o 
   3   1   9       27.85       26.18      3.06 o 
   4   1   9      519.39      472.47      4.68 o 
   5   1   9       22.39       27.28      4.32 o 
   6   1   9      107.61      114.68      5.79 o 
   7   1   9       66.47       58.60      6.18 o 
   8   1   9      259.82      258.74      7.55 o 
   9   1   9      101.27       98.25      7.79 o 
  10   1   9      109.33      119.46      9.21 o 
  11   1   9       20.67       18.50      9.39 o 
  12   1   9        0.03        1.18     14.55 o 
  13   1   9        4.22       16.61     23.33 o 
  14   1   9        2.52       52.99     66.99 o 
   0   2   9     4502.20     4286.52     37.35 o 
   1   2   9      595.97      615.03      5.04 o 
   2   2   9      669.19      646.77      5.68 o 
   3   2   9      271.63      279.05      9.11 o 
   4   2   9      149.39      155.59      3.53 o 
   5   2   9       32.86       41.45      3.83 o 
   6   2   9      442.97      479.20      5.64 o 
   7   2   9      146.54      132.73      4.05 o 
   8   2   9      277.38      284.18      7.64 o 
   9   2   9       70.91       75.70      7.85 o 
  10   2   9       20.73        4.46     11.59 o 
  11   2   9        9.35        0.86      7.71 o 
  12   2   9        1.09        0.94     11.16 o 
  13   2   9       12.42       41.39     24.27 o 
   1   3   9      130.11      124.37      5.40 o 
   2   3   9       37.70       40.99      3.31 o 
   3   3   9       19.63       26.98      5.38 o 
   4   3   9      630.76      659.93      9.40 o 
   5   3   9       21.02       17.17      4.23 o 
   6   3   9      251.89      246.42      6.80 o 
   7   3   9       13.17       15.93      3.40 o 
   8   3   9       24.05       12.85      4.40 o 
   9   3   9      104.66      114.15     11.77 o 
  10   3   9        6.82       11.68     11.45 o 
  11   3   9        4.59        2.02     11.28 o 
  12   3   9       69.66       57.22     23.25 o 
  13   3   9        9.20       31.61     38.87 o 
   0   4   9     4431.84     4388.68     28.88 o 
   1   4   9      180.52      170.76      4.76 o 
   2   4   9     3705.47     3506.00     51.51 o 
   3   4   9      193.03      182.15      7.08 o 
   4   4   9      728.46      746.19      7.54 o 
   5   4   9      162.73      156.08      4.68 o 
   6   4   9       15.01       26.19      7.28 o 
   7   4   9       74.16       75.31      8.17 o 
   8   4   9        0.41        3.98      5.57 o 
   9   4   9       91.20       71.30     16.99 o 
  10   4   9       75.80       53.64     18.64 o 
  11   4   9       91.74       74.67     21.08 o 
  12   4   9        6.54       27.02     24.94 o 
  13   4   9        1.21       28.48     41.44 o 
   1   5   9        6.58       10.05      3.19 o 
   2   5   9        0.06       15.19      5.22 o 
   3   5   9       70.49       73.24      6.29 o 
   4   5   9        4.62       11.69      4.92 o 
   5   5   9       28.88       31.16      4.43 o 
   6   5   9       32.14       30.53      7.98 o 
   7   5   9      123.77      125.86     12.08 o 
   8   5   9       68.59       47.34     14.64 o 
   9   5   9       11.70       30.95     19.20 o 
  10   5   9       11.71       -3.36     34.90 o 
  11   5   9        0.43        1.02      8.28 o 
  12   5   9       45.88       66.73     27.15 o 
   0   6   9     1074.69     1177.57     13.75 o 
   1   6   9      456.85      461.68      6.70 o 
   2   6   9      486.06      506.31      9.61 o 
   3   6   9        2.15       19.48      8.24 o 
   4   6   9      222.17      219.22      5.80 o 
   5   6   9      161.20      151.72     12.76 o 
   6   6   9       57.29       57.56     12.69 o 
   7   6   9        9.58       11.84     14.62 o 
   8   6   9       14.34       31.03     16.35 o 
   9   6   9        5.20        5.54      5.94 o 
  10   6   9        2.43       14.97     23.97 o 
  11   6   9       87.41       85.83     23.38 o 
  12   6   9        0.06        1.20     30.84 o 
   1   7   9      114.97       96.62      7.17 o 
   2   7   9       88.66       86.96      7.01 o 
   3   7   9       50.99       72.42      9.75 o 
   4   7   9       37.14       43.67     10.34 o 
   5   7   9       10.18        8.52     11.14 o 
   6   7   9       40.78       54.62     14.51 o 
   7   7   9        6.55       17.11     16.20 o 
   8   7   9        0.54       19.16     18.53 o 
   9   7   9       35.68       49.59     20.88 o 
  10   7   9       19.78       53.04     28.40 o 
  11   7   9       11.21       33.97     43.18 o 
   0   8   9       29.20       55.16     11.55 o 
   1   8   9      159.93      140.22     10.58 o 
   2   8   9       95.87      113.65     10.68 o 
   3   8   9       60.44      117.43     11.70 o 
   4   8   9        0.01        8.26     18.04 o 
   5   8   9        8.91       42.93     17.92 o 
   6   8   9        0.20       12.14     16.41 o 
   7   8   9        2.45       12.08     10.80 o 
   8   8   9        9.68       18.81     23.05 o 
   9   8   9       21.20       53.41     25.54 o 
   1   9   9       16.72       16.20     14.53 o 
   2   9   9       42.31       44.89     13.30 o 
   3   9   9       19.31       21.97     15.90 o 
   4   9   9      138.13      128.85     17.55 o 
   5   9   9        5.29        6.16     25.05 o 
   6   9   9        2.38       21.92     21.89 o 
   7   9   9        1.60        5.02     14.10 o 
   8   9   9        5.99       36.02     29.57 o 
   0  10   9       36.71       38.47     24.34 o 
   1  10   9        6.55       31.99     18.18 o 
   2  10   9      140.90      136.86     19.95 o 
   3  10   9       83.34       81.55     24.02 o 
   4  10   9        0.05       10.93     24.78 o 
   5  10   9       33.21       45.54     25.02 o 
   6  10   9        5.25        1.71     12.34 o 
   1  11   9        4.57       34.94     25.25 o 
   2  11   9       16.31        3.75     19.47 o 
   3  11   9       14.22       13.77     35.45 o 
   4  11   9       12.35       29.48     35.89 o 
   1  12   9       40.38       22.20     36.30 o 
   2  12   9        0.17        8.70     52.75 o 
   0   0  10    16276.00    15561.52    164.01 o 
   1   0  10     1909.92     1892.69     11.21 o 
   2   0  10      329.84      303.27      5.71 o 
   3   0  10        2.03       17.24      4.58 o 
   4   0  10      621.16      760.76     36.66 o 
   5   0  10     2825.23     2957.36    109.00 o 
   6   0  10       99.91      132.10     13.02 o 
   7   0  10      905.18      934.36     20.83 o 
   8   0  10       88.55       75.28      9.58 o 
   9   0  10      133.99      121.41     14.00 o 
  10   0  10      214.08      237.39     15.87 o 
  11   0  10       28.01       48.26     23.97 o 
  12   0  10       99.72       89.45     24.13 o 
  13   0  10        4.62       10.15     49.81 o 
   1   1  10     1100.01     1172.66      6.32 o 
   2   1  10     3670.02     3720.94     42.62 o 
   3   1  10      656.92      823.56     11.55 o 
   4   1  10     3918.54     4011.64     21.78 o 
   5   1  10      111.22      108.35      4.58 o 
   6   1  10     2621.76     2586.04     20.94 o 
   7   1  10      715.22      741.48     13.14 o 
   8   1  10      159.98      158.97      7.22 o 
   9   1  10      128.00      132.95      8.00 o 
  10   1  10       91.27       71.80      9.49 o 
  11   1  10       15.39       11.00      7.67 o 
  12   1  10       61.72       55.57     21.74 o 
  13   1  10        2.18        4.91     25.35 o 
  14   1  10       93.19       88.23     70.57 o 
   0   2  10     7900.49     7586.68     45.27 o 
   1   2  10     8672.05     8609.64     47.65 o 
   2   2  10     1195.95     1148.93     12.08 o 
   3   2  10     6000.65     5883.27     32.93 o 
   4   2  10      881.72      890.55      9.97 o 
   5   2  10        8.69       14.82      3.55 o 
   6   2  10       42.25       36.29      3.85 o 
   7   2  10        6.63        9.82      4.14 o 
   8   2  10      390.41      386.35      8.81 o 
   9   2  10      181.68      171.50      8.02 o 
  10   2  10       17.50       27.74     15.71 o 
  11   2  10      125.66      114.96     16.70 o 
  12   2  10       91.10       95.44     22.61 o 
  13   2  10       56.18       75.16     24.57 o 
   1   3  10      202.90      213.70     14.12 o 
   2   3  10     2258.69     2067.81      9.58 o 
   3   3  10      639.08      650.53      8.72 o 
   4   3  10      897.99      867.87      8.52 o 
   5   3  10       23.60       20.69      5.22 o 
   6   3  10      989.58      964.51     11.60 o 
   7   3  10      190.67      183.72      6.38 o 
   8   3  10        8.15       17.33      7.63 o 
   9   3  10        1.41        0.94      4.00 o 
  10   3  10        3.49       12.75     15.29 o 
  11   3  10        7.53        6.78     18.70 o 
  12   3  10      175.59      192.74     20.94 o 
  13   3  10       16.17       13.32     32.99 o 
   0   4  10     7895.54     7820.26     43.20 o 
   1   4  10      136.74      140.54      4.97 o 
   2   4  10      805.66      776.18     13.77 o 
   3   4  10       43.36       47.65      5.68 o 
   4   4  10      152.26      135.28      6.29 o 
   5   4  10      442.14      424.42     11.15 o 
   6   4  10        2.32        4.44      4.53 o 
   7   4  10       76.68       74.58      8.31 o 
   8   4  10      219.20      214.90     11.12 o 
   9   4  10       17.55       17.99     15.02 o 
  10   4  10        0.86        0.54      4.39 o 
  11   4  10      114.98       87.25     20.51 o 
  12   4  10       55.55       64.31     26.14 o 
  13   4  10       26.53       23.97     72.38 o 
   1   5  10      474.47      479.35      6.08 o 
   2   5  10      110.76      114.41      4.87 o 
   3   5  10       72.71       77.49      5.19 o 
   4   5  10      269.07      269.21      6.98 o 
   5   5  10      308.84      321.11      7.15 o 
   6   5  10      608.99      613.37     13.80 o 
   7   5  10      348.45      378.97     13.28 o 
   8   5  10        0.02       -1.48      5.22 o 
   9   5  10       55.05       69.98     20.64 o 
  10   5  10       17.82       26.01     27.91 o 
  11   5  10        4.11       21.17     26.21 o 
  12   5  10       42.38       47.12     27.38 o 
   0   6  10     3739.84     3841.77     21.94 o 
   1   6  10      216.28      216.78      6.17 o 
   2   6  10      594.54      615.29      9.97 o 
   3   6  10       19.19       30.39      6.47 o 
   4   6  10       50.74       56.39      7.67 o 
   5   6  10      207.79      199.55     11.80 o 
   6   6  10       14.91       29.21     12.67 o 
   7   6  10      115.28      121.06     14.68 o 
   8   6  10       16.06       37.02     16.69 o 
   9   6  10        0.02        0.63     14.14 o 
  10   6  10       15.08       32.85     26.62 o 
  11   6  10        7.22       19.17     28.28 o 
  12   6  10       12.22       14.58     62.88 o 
   1   7  10       61.32       70.37      6.81 o 
   2   7  10       17.52       32.82      6.71 o 
   3   7  10      149.11      155.60     10.73 o 
   4   7  10        5.54       -1.89      1.89 o 
   5   7  10      200.07      193.98     17.27 o 
   6   7  10      116.50      113.31     13.98 o 
   7   7  10       12.51       19.30     16.98 o 
   8   7  10        0.11       14.55     19.50 o 
   9   7  10        0.01        6.47      9.27 o 
  10   7  10        4.08       26.26     28.00 o 
  11   7  10        0.03       20.33     63.33 o 
   0   8  10      433.69      413.70     17.09 o 
   1   8  10      456.76      483.84     11.92 o 
   2   8  10      184.79      193.90     12.33 o 
   3   8  10      931.56     1004.01     15.36 o 
   4   8  10       40.05       40.94     14.93 o 
   5   8  10       59.05       59.01     19.48 o 
   6   8  10       67.05       63.04     17.23 o 
   7   8  10        0.75        7.92      8.15 o 
   8   8  10       17.74       28.22     22.48 o 
   9   8  10       10.68       35.16     25.11 o 
   1   9  10      104.82      111.27     14.78 o 
   2   9  10        2.96       19.00     13.98 o 
   3   9  10        4.36       20.41     16.05 o 
   4   9  10       13.44        2.61      7.14 o 
   5   9  10       12.38       43.25     22.05 o 
   6   9  10        2.17       32.41     31.14 o 
   7   9  10       22.79       59.00     23.88 o 
   8   9  10        0.58       26.39     28.01 o 
   0  10  10       81.44       80.59     27.93 o 
   1  10  10      212.31      246.92     18.75 o 
   2  10  10       27.76       35.15     21.75 o 
   3  10  10        5.99       23.38     22.83 o 
   4  10  10        7.50       20.30     23.46 o 
   5  10  10       16.49       37.50     27.31 o 
   6  10  10        0.54       16.39     22.41 o 
   7  10  10       41.01       31.65     55.02 o 
   1  11  10       71.41       90.67     25.76 o 
   2  11  10        3.20       12.32     61.96 o 
   3  11  10       23.04       32.42     32.04 o 
   4  11  10        0.41       19.88     34.34 o 
   5  11  10        9.91       16.17     67.44 o 
   1  12  10       38.25       35.39     77.26 o 
   1   1  11     1528.48     1682.91      8.40 o 
   2   1  11      563.79      653.00      6.58 o 
   3   1  11      728.64      782.47     10.59 o 
   4   1  11      116.25      115.26      4.52 o 
   5   1  11       28.25       29.55      4.45 o 
   6   1  11      658.82      643.45      9.45 o 
   7   1  11        0.59        1.15      2.67 o 
   8   1  11       99.31       96.83      7.04 o 
   9   1  11       17.03        5.22      4.90 o 
  10   1  11        1.05        8.56      6.26 o 
  11   1  11        0.01       14.35     17.23 o 
  12   1  11        1.40       16.98     19.75 o 
  13   1  11        1.86       27.17     33.33 o 
   0   2  11        0.65        2.44      6.97 o 
   1   2  11     2458.40     2603.73     19.54 o 
   2   2  11     1544.41     1490.33      8.07 o 
   3   2  11     1290.19     1380.40     13.27 o 
   4   2  11     1861.47     1873.03     13.48 o 
   5   2  11      102.16      116.08      3.91 o 
   6   2  11       62.74       60.79      4.03 o 
   7   2  11      110.72      105.03      7.21 o 
   8   2  11       47.02       34.52      7.90 o 
   9   2  11       15.19        7.65      5.67 o 
  10   2  11        0.05        4.96      9.92 o 
  11   2  11        2.12       20.95     17.51 o 
  12   2  11       18.67       47.58     24.68 o 
  13   2  11        2.68       33.89     30.76 o 
   1   3  11     1773.52     2013.19     34.98 o 
   2   3  11      471.13      505.47      6.54 o 
   3   3  11      295.59      326.26      6.48 o 
   4   3  11       98.06       84.08      5.81 o 
   5   3  11      326.34      304.28      6.92 o 
   6   3  11       59.72       59.25      7.45 o 
   7   3  11       47.07       58.15      7.83 o 
   8   3  11      199.64      187.01     10.11 o 
   9   3  11      199.87      184.59     12.57 o 
  10   3  11       47.27       35.33     15.15 o 
  11   3  11        0.07        2.29     10.13 o 
  12   3  11       11.31        3.09     19.05 o 
  13   3  11       33.00       57.52     41.13 o 
   0   4  11     2079.53     2072.26     23.22 o 
   1   4  11      514.22      576.28      7.79 o 
   2   4  11      966.45      899.39     16.26 o 
   3   4  11      683.29      650.89     18.91 o 
   4   4  11      793.35      781.45     17.42 o 
   5   4  11      225.75      217.87      5.85 o 
   6   4  11      675.10      719.23      9.54 o 
   7   4  11      783.79      773.04     18.37 o 
   8   4  11       67.48       63.22     11.78 o 
   9   4  11        6.62       10.01      8.22 o 
  10   4  11       48.40       36.15     21.86 o 
  11   4  11       33.07       10.23      7.50 o 
  12   4  11        0.84       12.05     25.14 o 
   1   5  11      139.20      151.77      5.16 o 
   2   5  11       29.53       27.03      2.63 o 
   3   5  11       91.03      104.08      6.37 o 
   4   5  11      117.09      110.62      6.29 o 
   5   5  11      995.41     1022.97     13.03 o 
   6   5  11        5.10        2.22      6.57 o 
   7   5  11        3.92       15.38     13.71 o 
   8   5  11       42.38       45.45     14.05 o 
   9   5  11      129.29      117.19     20.98 o 
  10   5  11       11.17       21.52     22.69 o 
  11   5  11        3.36        0.81     10.27 o 
  12   5  11       29.89        2.21      5.18 o 
   0   6  11      885.60      938.39     13.29 o 
   1   6  11      159.68      172.85      6.73 o 
   2   6  11     1258.21     1345.08     17.62 o 
   3   6  11     1067.22     1020.81     21.62 o 
   4   6  11      540.32      578.84      9.10 o 
   5   6  11       23.73       27.39      9.05 o 
   6   6  11        5.48       11.44     13.66 o 
   7   6  11      163.74      129.33     14.93 o 
   8   6  11        2.57       15.63     17.09 o 
   9   6  11        6.26        6.97     18.18 o 
  10   6  11       17.83       35.41     26.29 o 
  11   6  11       27.52        6.51     13.06 o 
  12   6  11        4.42       15.32     42.71 o 
   1   7  11       10.35       25.78      6.71 o 
   2   7  11       11.69       18.50      9.02 o 
   3   7  11       20.61       38.86     10.15 o 
   4   7  11       25.92       21.53      6.73 o 
   5   7  11       51.26       50.40     15.00 o 
   6   7  11       36.58       28.71     14.31 o 
   7   7  11        0.25       18.89     16.38 o 
   8   7  11        0.37       11.13     19.00 o 
   9   7  11       67.99       67.45     20.76 o 
  10   7  11       22.64       38.31     32.95 o 
   0   8  11       79.10      103.07     17.32 o 
   1   8  11       39.02       64.83     11.04 o 
   2   8  11        0.04       36.86     11.34 o 
   3   8  11        3.68       38.84     12.41 o 
   4   8  11        0.57        5.66     10.31 o 
   5   8  11        0.10        3.13      9.64 o 
   6   8  11        2.59       10.16     15.36 o 
   7   8  11       28.79       43.53     20.03 o 
   8   8  11        8.75       22.27     19.83 o 
   9   8  11        0.12        9.31     17.42 o 
   1   9  11       27.84       49.74     14.93 o 
   2   9  11        9.61       17.24     13.80 o 
   3   9  11       12.29       18.95     16.91 o 
   4   9  11       15.25       38.12     18.19 o 
   5   9  11       10.72       26.57     23.52 o 
   6   9  11       41.09       60.29     22.67 o 
   7   9  11        0.81        3.35     27.90 o 
   8   9  11        6.56       16.08     17.88 o 
   9   9  11        9.26       15.29     55.66 o 
   0  10  11       42.54       47.75     27.11 o 
   1  10  11        1.42       36.19     18.66 o 
   2  10  11       10.67       11.72     27.59 o 
   3  10  11       54.60       52.40     24.69 o 
   4  10  11       55.50       79.30     31.96 o 
   5  10  11        2.21       33.31     31.47 o 
   6  10  11       26.54       41.08     28.64 o 
   7  10  11       13.22       20.56     45.80 o 
   1  11  11       62.05       66.15     27.62 o 
   2  11  11        2.60       35.58     36.09 o 
   3  11  11        4.96       15.88     34.20 o 
   4  11  11       22.18       48.97     40.11 o 
   5  11  11        0.53        0.97      8.94 o 
   1  12  11       49.03       44.32     43.24 o 
   0   0  12      114.63      190.48     14.08 o 
   1   0  12    24623.79    23858.15    250.57 o 
   2   0  12     1882.48     1966.68     11.59 o 
   3   0  12     2832.13     2974.56     35.99 o 
   4   0  12     2657.05     2671.16     18.62 o 
   5   0  12       94.30       72.46      7.38 o 
   6   0  12      307.07      321.48     14.94 o 
   7   0  12       59.58       58.78     10.96 o 
   8   0  12       15.06       12.49      9.68 o 
   9   0  12       43.77       43.73     11.86 o 
  10   0  12      161.68      169.24     14.28 o 
  11   0  12        0.05        2.70     20.04 o 
  12   0  12       39.32       58.08     44.61 o 
  13   0  12      271.91      271.94     45.12 o 
   1   1  12     3889.91     4014.61     20.17 o 
   2   1  12     4641.38     4853.20     34.84 o 
   3   1  12     3340.98     3629.28     29.61 o 
   4   1  12     1659.44     1508.78     15.86 o 
   5   1  12       98.94      108.52      5.71 o 
   6   1  12      257.29      280.94      6.96 o 
   7   1  12     1812.19     1762.14     24.44 o 
   8   1  12      236.30      243.33      7.75 o 
   9   1  12       24.10       26.04      8.55 o 
  10   1  12        7.17        4.61      5.87 o 
  11   1  12       54.39       62.23     19.60 o 
  12   1  12       24.91       46.22     23.50 o 
  13   1  12       32.71       37.22     32.62 o 
   0   2  12      291.24      382.62      9.68 o 
   1   2  12      111.28      116.18      5.61 o 
   2   2  12     4861.31     4768.18     28.58 o 
   3   2  12      871.10      799.75      7.92 o 
   4   2  12        0.43       25.74      3.89 o 
   5   2  12      276.37      302.48      5.00 o 
   6   2  12       58.97       47.89      4.49 o 
   7   2  12      208.86      230.20      8.90 o 
   8   2  12       81.39       86.37      6.53 o 
   9   2  12        0.69        1.21      4.03 o 
  10   2  12      184.60      167.48     15.20 o 
  11   2  12        1.10       16.45     20.42 o 
  12   2  12        5.44       21.26     23.43 o 
  13   2  12      123.14      145.48     33.36 o 
   1   3  12     4011.26     3970.07     28.29 o 
   2   3  12       51.75       49.84      4.37 o 
   3   3  12        0.60        0.62      3.66 o 
   4   3  12     2783.25     2642.79     53.23 o 
   5   3  12      512.34      513.79      8.26 o 
   6   3  12       72.92       72.38      6.67 o 
   7   3  12     2063.97     2067.88     16.95 o 
   8   3  12      162.55      171.84     10.36 o 
   9   3  12        0.11        3.28     14.15 o 
  10   3  12       20.86       21.78     11.17 o 
  11   3  12       10.44       10.38     12.88 o 
  12   3  12        0.03       10.00     22.76 o 
  13   3  12       51.96       55.46     40.73 o 
   0   4  12     2054.93     2123.01     23.19 o 
   1   4  12      524.32      500.02     10.72 o 
   2   4  12       71.15       65.19      5.96 o 
   3   4  12        6.41       20.17      6.49 o 
   4   4  12      309.65      278.91     11.88 o 
   5   4  12       18.79       22.18      6.12 o 
   6   4  12       13.20       21.16      6.52 o 
   7   4  12        0.17        2.96      6.24 o 
   8   4  12       15.87        9.93      8.69 o 
   9   4  12       13.42        7.37     11.36 o 
  10   4  12      192.68      190.80     19.75 o 
  11   4  12       17.92       31.54     23.28 o 
  12   4  12        0.81       -2.03     17.82 o 
   1   5  12      327.11      367.72      7.05 o 
   2   5  12      126.62      108.36      3.64 o 
   3   5  12     1250.50     1228.59     11.73 o 
   4   5  12      574.33      592.24     13.72 o 
   5   5  12       75.33       76.81      9.16 o 
   6   5  12        4.76       22.70     11.33 o 
   7   5  12      192.52      181.92     12.57 o 
   8   5  12       69.71       54.60     13.94 o 
   9   5  12      142.42      147.03     20.69 o 
  10   5  12        0.13       -7.14     23.39 o 
  11   5  12        0.38        5.46     26.01 o 
  12   5  12        2.78       19.03     42.36 o 
   0   6  12      125.92      134.93      9.28 o 
   1   6  12     1168.34     1137.57     10.50 o 
   2   6  12      265.21      273.36     12.10 o 
   3   6  12      174.79      172.72      8.35 o 
   4   6  12      136.91      149.07      7.64 o 
   5   6  12       11.72        6.12     10.74 o 
   6   6  12       82.64       98.12     13.10 o 
   7   6  12        4.86        6.21      6.21 o 
   8   6  12        6.42       18.41     16.07 o 
   9   6  12        4.33        2.94     12.77 o 
  10   6  12       33.77       41.34     25.84 o 
  11   6  12        1.28       12.24     26.74 o 
   1   7  12      401.31      387.29      7.57 o 
   2   7  12       94.19      114.57      8.95 o 
   3   7  12       59.62       65.67      9.64 o 
   4   7  12       31.95       17.82      7.23 o 
   5   7  12        1.95        5.29     19.46 o 
   6   7  12      144.29      142.04     15.85 o 
   7   7  12      185.59      163.07     17.30 o 
   8   7  12        4.11       31.49     20.27 o 
   9   7  12        0.06        0.55     11.10 o 
  10   7  12        0.02        4.54     12.17 o 
   0   8  12        7.40       13.75     30.58 o 
   1   8  12      202.77      195.42     11.28 o 
   2   8  12      581.01      589.91     15.57 o 
   3   8  12        4.46        4.81      9.02 o 
   4   8  12      123.06      112.65     14.46 o 
   5   8  12       23.28        7.71     10.68 o 
   6   8  12        0.41       12.78     19.12 o 
   7   8  12       12.85       40.87     20.98 o 
   8   8  12        8.64       17.06     22.17 o 
   9   8  12        8.91       35.93     27.25 o 
   1   9  12      317.11      305.94     18.55 o 
   2   9  12       42.73       50.77     15.74 o 
   3   9  12        3.95       -2.91     18.24 o 
   4   9  12       10.76       34.67     19.92 o 
   5   9  12       26.53       17.05     18.35 o 
   6   9  12        0.44        6.56     18.01 o 
   7   9  12        6.76       12.41     24.46 o 
   8   9  12       26.05       65.37     44.56 o 
   9   9  12        0.26        9.90     71.62 o 
   0  10  12      231.22      273.74     27.89 o 
   1  10  12        7.66       16.35     18.97 o 
   2  10  12        6.08       15.65     21.49 o 
   3  10  12      134.59      117.37     25.04 o 
   4  10  12        3.57       36.32     29.14 o 
   5  10  12        1.95       10.90     21.11 o 
   6  10  12        9.67        9.67     19.05 o 
   7  10  12        6.92      -17.85    178.83 o 
   1  11  12       70.11       80.56     28.83 o 
   2  11  12        9.86        6.48     35.94 o 
   3  11  12        0.14        1.17      7.74 o 
   5  11  12       29.85       32.88     72.39 o 
   1   1  13      517.76      582.59      7.07 o 
   2   1  13      636.72      727.50      6.47 o 
   3   1  13      244.91      247.66      6.62 o 
   4   1  13      914.32      932.82     12.31 o 
   5   1  13       97.23       96.23      5.10 o 
   6   1  13      900.15      881.03     19.49 o 
   7   1  13        1.61       20.78      6.01 o 
   8   1  13      348.57      384.19      9.13 o 
   9   1  13       69.92       78.92      8.45 o 
  10   1  13       91.03       90.24     11.03 o 
  11   1  13        5.25       31.52     19.58 o 
  12   1  13       37.80       68.08     24.59 o 
  13   1  13        5.15       33.96     35.46 o 
   0   2  13     1931.52     2126.82     21.40 o 
   1   2  13     1588.57     1651.59     19.45 o 
   2   2  13     1539.92     1471.69     16.43 o 
   3   2  13       32.13       45.55      4.86 o 
   4   2  13      652.05      605.64      9.07 o 
   5   2  13        0.49       18.79      4.86 o 
   6   2  13      115.15      118.45      5.10 o 
   7   2  13      521.75      549.18      8.74 o 
   8   2  13       21.13       26.07      6.38 o 
   9   2  13       32.83       29.03     10.04 o 
  10   2  13       35.53       45.25     14.55 o 
  11   2  13       50.26       58.46     16.35 o 
  12   2  13        0.28        5.40     19.33 o 
  13   2  13        1.48       27.80     37.67 o 
   1   3  13      135.60      162.63      5.04 o 
   2   3  13        5.12       13.18      4.81 o 
   3   3  13       21.19       25.06      4.12 o 
   4   3  13       55.54       47.88      4.08 o 
   5   3  13      701.26      656.45      8.99 o 
   6   3  13        3.05        1.94      7.37 o 
   7   3  13        7.76       18.45      6.55 o 
   8   3  13       17.51       16.05     11.03 o 
   9   3  13      102.27       70.38     15.46 o 
  10   3  13        6.56       16.24     14.92 o 
  11   3  13        0.04        9.97     14.29 o 
  12   3  13       13.27       25.10     30.09 o 
  13   3  13       28.25       19.20     49.95 o 
   0   4  13     1709.67     1608.06     16.06 o 
   1   4  13     1271.48     1223.87     12.87 o 
   2   4  13      943.78      890.27     10.10 o 
   3   4  13      908.87      944.00     16.41 o 
   4   4  13      300.92      300.13      8.66 o 
   5   4  13      108.73      111.45      7.40 o 
   6   4  13       74.64      103.05     10.20 o 
   7   4  13       86.45       88.95     10.23 o 
   8   4  13        0.22        4.23      8.17 o 
   9   4  13       17.60       36.81     14.31 o 
  10   4  13       44.85       66.66     18.02 o 
  11   4  13       89.22       92.47     23.01 o 
  12   4  13        5.29       10.99     25.57 o 
   1   5  13       11.72        5.03      5.50 o 
   2   5  13       24.96       24.71      3.52 o 
   3   5  13       27.50       30.96      6.25 o 
   4   5  13      156.14      162.41      7.07 o 
   5   5  13       25.26       24.53      6.45 o 
   6   5  13       30.93       28.82     11.93 o 
   7   5  13       81.84       68.22     13.76 o 
   8   5  13       13.12       34.98     14.67 o 
   9   5  13      144.26      142.24     18.92 o 
  10   5  13       10.93        8.71     22.20 o 
  11   5  13        3.56       -2.53      5.30 o 
  12   5  13        4.09      -16.20     22.68 o 
   0   6  13       33.47       32.02      9.63 o 
   1   6  13      435.01      424.02      7.41 o 
   2   6  13        5.34       17.81      7.16 o 
   3   6  13       99.23       74.36      7.28 o 
   4   6  13        9.27       29.43      8.06 o 
   5   6  13        3.49       14.19      8.42 o 
   6   6  13        0.57       12.65     12.95 o 
   7   6  13      158.35      153.09     15.21 o 
   8   6  13        0.01       12.29     18.50 o 
   9   6  13       13.46        2.21     19.01 o 
  10   6  13        0.12       16.76     30.12 o 
  11   6  13       24.43       40.91     36.66 o 
   1   7  13        2.34        7.36      5.31 o 
   2   7  13       14.41       35.98      8.83 o 
   3   7  13       59.19       55.55     10.04 o 
   4   7  13       35.13       32.57     10.65 o 
   5   7  13       30.69       26.17     14.21 o 
   6   7  13       62.02       74.14     17.50 o 
   7   7  13       12.91       43.66     18.77 o 
   8   7  13       88.63       97.41     19.35 o 
   9   7  13        8.47       21.21     23.99 o 
  10   7  13       11.35       35.95     29.19 o 
   0   8  13       43.30       65.28     24.62 o 
   1   8  13       45.67       48.01     10.91 o 
   2   8  13        7.87       30.10     12.03 o 
   3   8  13        0.40       13.94     14.01 o 
   4   8  13        0.62       10.48     10.11 o 
   5   8  13       21.02        7.11      8.54 o 
   6   8  13        0.30        7.23     18.87 o 
   7   8  13       20.96       22.33     22.42 o 
   8   8  13        4.95       10.18     19.72 o 
   9   8  13       12.81       40.97     26.58 o 
   1   9  13       71.20       72.53     15.90 o 
   2   9  13        9.18       23.93     16.34 o 
   3   9  13       32.99       46.97     20.26 o 
   4   9  13        0.95        0.22     13.91 o 
   5   9  13       15.23       26.12     24.11 o 
   6   9  13        4.30       21.50     23.87 o 
   7   9  13        0.42       12.92     29.49 o 
   8   9  13        0.86        6.82     45.22 o 
   9   9  13        5.98        2.96     80.53 o 
   0  10  13       27.40       70.03     27.81 o 
   1  10  13      128.27       97.64     20.15 o 
   2  10  13       26.23       36.24     23.84 o 
   3  10  13        0.72       32.73     23.54 o 
   4  10  13        6.41       11.35     38.43 o 
   5  10  13        0.06        9.37     32.55 o 
   6  10  13        0.27        0.79      1.71 o 
   7  10  13        5.76        6.78     27.99 o 
   1  11  13       16.45       17.89     29.80 o 
   2  11  13       19.48       14.66     30.07 o 
   3  11  13        0.63       -1.16     52.64 o 
   5  11  13        0.22       12.63     73.73 o 
   0   0  14     7102.59     7267.50     36.39 o 
   1   0  14      910.86      926.85     10.46 o 
   2   0  14     1998.13     2024.17     18.62 o 
   3   0  14     1428.25     1599.75     15.47 o 
   4   0  14     1743.61     1647.92     16.38 o 
   5   0  14     5896.49     5734.68     37.22 o 
   6   0  14      754.30      828.10     15.73 o 
   7   0  14       18.61       57.72     15.64 o 
   8   0  14       24.33       24.87     12.53 o 
   9   0  14       63.80       69.80     12.60 o 
  10   0  14        7.92        6.68     12.10 o 
  11   0  14      162.63      184.60     20.16 o 
  12   0  14       30.96       28.32     54.20 o 
  13   0  14        1.59      -14.18    354.94 o 
   1   1  14      613.43      551.83      7.72 o 
   2   1  14       17.83       16.51      3.92 o 
   3   1  14      731.60      749.66      8.43 o 
   4   1  14       12.49       20.38      5.98 o 
   5   1  14      618.40      595.31      7.88 o 
   6   1  14      473.92      468.36      8.30 o 
   7   1  14      492.74      490.19      9.19 o 
   8   1  14      337.65      380.62      8.19 o 
   9   1  14      765.03      835.38     11.11 o 
  10   1  14       50.56       48.29     13.01 o 
  11   1  14       40.62       57.48     17.02 o 
  12   1  14       36.38       49.13     25.97 o 
  13   1  14       23.73       38.96     59.78 o 
   0   2  14       22.92       52.64      9.31 o 
   1   2  14      649.46      626.56      9.18 o 
   2   2  14      647.35      574.17     12.69 o 
   3   2  14     6723.79     6579.21     25.35 o 
   4   2  14      327.06      325.53      5.90 o 
   5   2  14     1324.78     1296.58     10.02 o 
   6   2  14      182.98      151.74      8.28 o 
   7   2  14       24.07       32.49      6.68 o 
   8   2  14       94.09      103.23     10.99 o 
   9   2  14        2.12        1.92      6.32 o 
  10   2  14        1.81        8.77      9.77 o 
  11   2  14      182.43      206.55     18.99 o 
  12   2  14       21.04       33.06     25.84 o 
   1   3  14     1191.83     1166.37     13.30 o 
   2   3  14       53.01       62.32      6.60 o 
   3   3  14       57.47       81.59      5.05 o 
   4   3  14       41.07       63.83      6.32 o 
   5   3  14      434.46      436.68      8.82 o 
   6   3  14      836.62      837.11     12.11 o 
   7   3  14      339.08      367.90     11.22 o 
   8   3  14       10.38       25.00     10.70 o 
   9   3  14       37.71       34.98     15.48 o 
  10   3  14      240.58      240.88     16.28 o 
  11   3  14       78.68       83.22     17.95 o 
  12   3  14        7.29        8.55     21.38 o 
  13   3  14        1.57       17.59     52.40 o 
   0   4  14       39.05       32.27     12.09 o 
   1   4  14      308.12      289.94      6.89 o 
   2   4  14       79.50       83.93      5.49 o 
   3   4  14     1497.79     1492.62     14.36 o 
   4   4  14       19.67       15.74      7.58 o 
   5   4  14      762.88      755.02     14.81 o 
   6   4  14      170.29      151.74     11.42 o 
   7   4  14       36.27       36.74     12.16 o 
   8   4  14      128.37      138.69     13.24 o 
   9   4  14        0.61        3.01      4.48 o 
  10   4  14        0.58       27.61     18.31 o 
  11   4  14       53.89       61.35     20.45 o 
  12   4  14       10.84       12.45     13.73 o 
   1   5  14      626.46      604.43     12.38 o 
   2   5  14      248.02      230.44      4.59 o 
   3   5  14      156.16      140.17      7.68 o 
   4   5  14      433.18      439.30      9.13 o 
   5   5  14      498.80      509.21      8.86 o 
   6   5  14        3.14        1.25     11.68 o 
   7   5  14      164.06      152.45     13.64 o 
   8   5  14       64.22       86.03     14.18 o 
   9   5  14      297.05      375.89     17.22 o 
  10   5  14       40.11       34.96     22.56 o 
  11   5  14        0.52        0.31     17.75 o 
  12   5  14       20.36       54.73     61.09 o 
   0   6  14      107.43       96.05      9.90 o 
   1   6  14        1.70        8.21      4.87 o 
   2   6  14      165.90      158.83      8.18 o 
   3   6  14       18.59       27.64      7.19 o 
   4   6  14      394.83      355.15      9.04 o 
   5   6  14      387.02      390.02     14.54 o 
   6   6  14        0.28        0.91      3.63 o 
   7   6  14       26.21       35.73     14.99 o 
   8   6  14        5.54       33.76     18.91 o 
   9   6  14        2.60       26.23     20.12 o 
  10   6  14       10.19       38.23     32.82 o 
  11   6  14       18.56       28.34     60.45 o 
   1   7  14      154.56      144.07      8.92 o 
   2   7  14      447.21      432.57     10.44 o 
   3   7  14       42.10       44.10      8.58 o 
   4   7  14       21.82        0.19      7.37 o 
   5   7  14       35.00       55.93     15.29 o 
   6   7  14       34.35       46.80     16.03 o 
   7   7  14        0.25       18.41     23.69 o 
   8   7  14        0.00       18.42     20.71 o 
   9   7  14       38.76       51.07     22.49 o 
  10   7  14       20.80       18.16     33.04 o 
   0   8  14      273.14      264.39     23.66 o 
   1   8  14        6.78       19.50     12.64 o 
   2   8  14        0.17        2.39     11.36 o 
   3   8  14       58.51       79.08     12.72 o 
   4   8  14       10.06        7.27     14.16 o 
   5   8  14        6.87       35.12     20.45 o 
   6   8  14       19.05       29.12     20.06 o 
   7   8  14        2.83        9.62     18.78 o 
   8   8  14        0.64       21.56     24.65 o 
   9   8  14        3.99        1.72     16.76 o 
   1   9  14        3.07       -1.12     14.56 o 
   2   9  14       47.79       23.05     17.27 o 
   3   9  14       18.63       13.14     15.57 o 
   4   9  14       59.10       70.13     18.94 o 
   5   9  14       22.38       39.89     23.13 o 
   6   9  14        0.30       11.65     19.74 o 
   7   9  14       27.51       34.74     27.36 o 
   8   9  14        0.91       34.16     46.21 o 
   0  10  14        8.20       45.09     28.19 o 
   1  10  14        2.84       11.64     22.04 o 
   2  10  14       23.30       33.91     24.67 o 
   3  10  14       28.54       14.19     21.15 o 
   4  10  14        8.90       13.99     35.20 o 
   5  10  14        0.04       33.76     35.58 o 
   6  10  14        3.16        7.87     44.93 o 
   7  10  14        6.14        0.53     22.26 o 
   1  11  14        0.06       17.29     30.16 o 
   2  11  14        8.25      -10.71     23.65 o 
   3  11  14        1.61       16.70     36.67 o 
   1   1  15      152.30      206.86      5.94 o 
   2   1  15     2256.73     2221.77     19.09 o 
   3   1  15      452.35      462.31      7.74 o 
   4   1  15      763.92      771.48     11.01 o 
   5   1  15      583.36      599.60      8.02 o 
   6   1  15      237.72      252.92      8.30 o 
   7   1  15      464.35      472.34     11.59 o 
   8   1  15       81.84       93.93      8.37 o 
   9   1  15       63.79       65.82      9.77 o 
  10   1  15        4.26       16.21      7.44 o 
  11   1  15       42.11       72.81     18.18 o 
  12   1  15        2.01       42.70     40.99 o 
   0   2  15     2877.73     2830.43     35.59 o 
   1   2  15     1799.64     1883.32     16.85 o 
   2   2  15      257.39      236.60      7.29 o 
   3   2  15      332.48      308.02     10.28 o 
   4   2  15       58.66       65.38      5.09 o 
   5   2  15      407.67      385.39      7.21 o 
   6   2  15       74.93       81.85      7.42 o 
   7   2  15       27.31       60.00      6.66 o 
   8   2  15       72.92       73.24     10.61 o 
   9   2  15        1.18        4.25      4.77 o 
  10   2  15       39.51       10.27     15.17 o 
  11   2  15       35.19       62.66     18.44 o 
  12   2  15        1.88       14.31     30.00 o 
   1   3  15      156.64      177.84      5.54 o 
   2   3  15       75.87       83.82      5.89 o 
   3   3  15        7.83       12.64      5.16 o 
   4   3  15      290.62      281.04      8.71 o 
   5   3  15      198.41      160.83      8.84 o 
   6   3  15        0.33       -0.68      2.39 o 
   7   3  15        7.79       26.23      9.87 o 
   8   3  15        0.64       -5.16      6.28 o 
   9   3  15       86.14       88.08     16.34 o 
  10   3  15       90.54      104.98     16.47 o 
  11   3  15        0.26        8.37     15.84 o 
  12   3  15       12.49       11.09     19.87 o 
  13   3  15        0.95       11.98     54.04 o 
   0   4  15      318.80      306.27     13.60 o 
   1   4  15       48.65       34.67      6.42 o 
   2   4  15      406.43      420.17      7.72 o 
   3   4  15     1340.57     1325.53     13.27 o 
   4   4  15       16.43       27.08      7.97 o 
   5   4  15      110.93      120.81      8.36 o 
   6   4  15       50.94       36.49      9.93 o 
   7   4  15       15.93       20.97     12.70 o 
   8   4  15        2.41        8.45      6.39 o 
   9   4  15       16.86       52.66     15.02 o 
  10   4  15        6.59       22.17     17.22 o 
  11   4  15       11.86       19.93     22.13 o 
  12   4  15        9.43       17.41     30.08 o 
   1   5  15      252.11      243.89      7.36 o 
   2   5  15       92.19       90.75      5.67 o 
   3   5  15       10.36        6.02      5.49 o 
   4   5  15      733.63      688.84     11.63 o 
   5   5  15      205.51      200.62      8.40 o 
   6   5  15        3.82        3.87      6.40 o 
   7   5  15        8.45       15.06     15.77 o 
   8   5  15        0.03       17.34     14.40 o 
   9   5  15       58.62       99.13     16.28 o 
  10   5  15       22.30       34.01     24.30 o 
  11   5  15        6.23       12.57     29.28 o 
  12   5  15        0.06       15.53     62.69 o 
   0   6  15       93.90       90.79     11.27 o 
   1   6  15      499.69      508.24     10.24 o 
   2   6  15        7.67        8.46      4.92 o 
   3   6  15       61.09       67.41      7.69 o 
   4   6  15       95.76      101.28      8.65 o 
   5   6  15        0.29       10.81     10.20 o 
   6   6  15       14.75       11.31      9.69 o 
   7   6  15        0.06       15.23     12.68 o 
   8   6  15        1.23       37.21     20.01 o 
   9   6  15       46.62       60.14     20.69 o 
  10   6  15        0.01        1.83      7.48 o 
  11   6  15        0.22       17.68     54.98 o 
   1   7  15      128.92      128.30      9.47 o 
   2   7  15      105.40      111.75      9.96 o 
   3   7  15      111.95      106.31      9.18 o 
   4   7  15        8.27       11.93     13.97 o 
   5   7  15        0.05        6.03     12.63 o 
   6   7  15       71.80       76.57     16.61 o 
   7   7  15       43.14       63.04     18.07 o 
   8   7  15        1.07       25.61     21.18 o 
   9   7  15        0.16       15.48     25.93 o 
  10   7  15        5.05       28.75     64.23 o 
   0   8  15       32.31       49.18     16.83 o 
   1   8  15       38.52       39.79     12.68 o 
   2   8  15        0.15        2.37     11.39 o 
   3   8  15       55.05       77.34     12.68 o 
   4   8  15        0.06        5.64      7.58 o 
   5   8  15        4.67        4.42     21.23 o 
   6   8  15       70.80       91.39     19.97 o 
   7   8  15        3.40       24.63     22.49 o 
   8   8  15        4.72       18.55     25.13 o 
   9   8  15       11.86       16.69     52.51 o 
   1   9  15        8.79        8.94     12.90 o 
   2   9  15        1.71       -7.31     11.92 o 
   3   9  15       12.62        2.19      6.28 o 
   4   9  15        0.93       32.96     22.66 o 
   5   9  15       25.68       61.42     25.12 o 
   6   9  15        0.25       23.03     24.89 o 
   7   9  15        1.59        7.51      7.86 o 
   8   9  15       38.66       35.06     47.69 o 
   0  10  15        5.17       29.17     28.18 o 
   1  10  15       45.03       15.48     14.22 o 
   2  10  15        0.01       22.10     34.40 o 
   3  10  15        1.72       23.54     31.95 o 
   4  10  15        3.21        4.26     13.27 o 
   5  10  15        1.06       15.83     39.67 o 
   6  10  15        9.58       32.40     63.77 o 
   1  11  15        0.33       15.33     30.38 o 
   2  11  15        3.60        2.16     31.98 o 
   3  11  15       12.31       49.99     62.68 o 
   0   0  16     4596.89     4693.15     32.09 o 
   1   0  16     1835.43     1678.78     20.03 o 
   2   0  16      511.49      518.52      9.93 o 
   3   0  16       46.12       67.07      8.35 o 
   4   0  16      352.89      327.36     10.28 o 
   5   0  16     1067.69     1101.86     17.99 o 
   6   0  16        0.28       34.82     11.56 o 
   7   0  16     3211.11     3069.16     38.42 o 
   8   0  16        2.29        2.11      4.94 o 
   9   0  16       13.02       27.59     11.17 o 
  10   0  16       17.82       27.53     15.94 o 
  11   0  16       22.26       33.88     28.76 o 
  12   0  16       24.00       56.70     61.77 o 
   1   1  16     3150.07     3112.26     28.63 o 
   2   1  16     2373.81     2403.92     12.74 o 
   3   1  16      206.64      179.49      6.75 o 
   4   1  16      165.09      153.41      7.49 o 
   5   1  16      395.73      454.96      7.66 o 
   6   1  16      803.79      777.30     10.27 o 
   7   1  16      635.90      679.19     13.48 o 
   8   1  16      151.19      154.36      7.51 o 
   9   1  16       33.40       34.67      9.78 o 
  10   1  16      121.68      131.60     12.88 o 
  11   1  16       85.50      109.20     18.65 o 
  12   1  16       76.86      109.51     41.12 o 
   0   2  16      809.26      748.18     15.78 o 
   1   2  16      245.62      271.18      9.89 o 
   2   2  16     1692.87     1579.54     15.25 o 
   3   2  16      121.93      107.82      2.99 o 
   4   2  16       31.87       34.13      4.23 o 
   5   2  16      701.37      637.64      9.35 o 
   6   2  16        6.53        6.07      4.51 o 
   7   2  16     1671.22     1739.28     20.10 o 
   8   2  16        1.95       24.22     10.81 o 
   9   2  16       79.28       72.63     12.73 o 
  10   2  16        1.10        0.20      4.60 o 
  11   2  16        2.94       22.01     25.10 o 
  12   2  16       26.22       27.40     21.60 o 
   1   3  16     1986.66     1931.45     28.06 o 
   2   3  16        0.00        0.27      2.99 o 
   3   3  16       15.21       15.55      5.97 o 
   4   3  16     2656.39     2553.73     21.74 o 
   5   3  16        2.46       30.74      7.89 o 
   6   3  16       33.88       35.43      8.82 o 
   7   3  16      987.10     1040.90     13.29 o 
   8   3  16        0.15        8.14      7.62 o 
   9   3  16       29.15       34.35     17.14 o 
  10   3  16      246.24      271.45     17.40 o 
  11   3  16       19.61       23.45     14.70 o 
  12   3  16        1.99       17.33     26.88 o 
   0   4  16       62.04       65.31     12.27 o 
   1   4  16      464.53      513.97      8.96 o 
   2   4  16       64.08       61.56      6.03 o 
   3   4  16        0.17       11.05      6.98 o 
   4   4  16        6.82        6.88      6.43 o 
   5   4  16      828.88      825.61     11.92 o 
   6   4  16       87.45       66.43     11.17 o 
   7   4  16      403.00      366.16     14.92 o 
   8   4  16       55.76       63.33     14.11 o 
   9   4  16      145.44      159.25     15.60 o 
  10   4  16       29.29       44.56     19.42 o 
  11   4  16        0.01        2.82      7.00 o 
  12   4  16        1.04       20.08     38.10 o 
   1   5  16      359.81      338.01     14.00 o 
   2   5  16     1230.08     1157.02     12.49 o 
   3   5  16       71.93       64.52      9.12 o 
   4   5  16        2.95        0.63      6.02 o 
   5   5  16      103.20      118.37      9.18 o 
   6   5  16       65.84       85.36     11.95 o 
   7   5  16      111.26      121.73     14.48 o 
   8   5  16      323.46      326.70     15.53 o 
   9   5  16       23.29       40.99     16.58 o 
  10   5  16       14.23       20.45     23.89 o 
  11   5  16        0.40       -1.56     25.57 o 
  12   5  16        2.53       15.00     60.84 o 
   0   6  16      461.92      433.76     13.09 o 
   1   6  16      265.21      260.65      7.66 o 
   2   6  16        7.97        3.14      3.61 o 
   3   6  16       10.24       10.52      7.45 o 
   4   6  16      128.01      102.68      8.89 o 
   5   6  16      107.86      124.37     13.30 o 
   6   6  16        1.55       -3.02      8.80 o 
   7   6  16      278.04      256.91     17.92 o 
   8   6  16       59.07       92.15     18.21 o 
   9   6  16       17.28       23.78     15.25 o 
  10   6  16       27.77       32.35     27.85 o 
  11   6  16       33.73       66.97     65.05 o 
   1   7  16       44.81       42.10     10.08 o 
   2   7  16      201.21      189.12      9.84 o 
   3   7  16       27.49       24.99      9.22 o 
   4   7  16       20.42       13.44      9.79 o 
   5   7  16        3.93       23.66     17.40 o 
   6   7  16       51.00       51.64     16.66 o 
   7   7  16      153.49      188.63     19.21 o 
   8   7  16        4.54       37.62     30.59 o 
   9   7  16        1.15       15.03     31.26 o 
   0   8  16        2.12        3.36     18.57 o 
   1   8  16        1.57       -2.94      9.67 o 
   2   8  16        2.03        4.42      7.90 o 
   3   8  16       94.41       88.66     13.52 o 
   4   8  16       23.75       14.48      6.90 o 
   5   8  16        9.09       28.73     20.60 o 
   6   8  16        1.63        8.88      9.61 o 
   7   8  16      117.54      126.19     24.42 o 
   8   8  16       20.99       11.50     17.82 o 
   9   8  16       14.37       11.75     72.70 o 
   1   9  16        2.83        4.27     14.54 o 
   2   9  16        0.08       18.35     27.51 o 
   3   9  16        5.46        0.78     17.89 o 
   4   9  16        6.26        7.68     10.91 o 
   5   9  16        0.00       36.19     26.03 o 
   6   9  16       13.41       20.31     27.59 o 
   7   9  16       54.17       49.90     33.03 o 
   8   9  16        0.71        4.32     19.01 o 
   0  10  16        0.27       -4.56     25.87 o 
   1  10  16       18.61       29.47     21.45 o 
   2  10  16        7.14        1.47      6.14 o 
   3  10  16        0.34       13.29     23.09 o 
   4  10  16        0.21        5.02     31.79 o 
   5  10  16        9.74       26.98     58.53 o 
   6  10  16        0.07       29.50     69.66 o 
   1  11  16        0.83       19.61     31.04 o 
   2  11  16        1.08      -17.95     31.61 o 
   1   1  17        6.62       35.52      4.62 o 
   2   1  17       22.11       46.95      5.68 o 
   3   1  17      124.12      138.82      6.85 o 
   4   1  17       85.27       70.57      6.50 o 
   5   1  17      939.19      878.95     12.53 o 
   6   1  17       65.26       58.56      7.23 o 
   7   1  17      552.00      534.94     10.53 o 
   8   1  17        0.25       13.55     10.14 o 
   9   1  17       49.52       64.30     10.44 o 
  10   1  17        2.43       11.80     12.31 o 
  11   1  17        9.90        3.33     15.32 o 
  12   1  17        1.80       40.36     43.75 o 
   0   2  17       12.30       43.73      9.59 o 
   1   2  17        8.46       10.28      4.90 o 
   2   2  17      147.59      134.76      5.08 o 
   3   2  17      133.99      121.10      5.03 o 
   4   2  17       73.42       61.58      4.70 o 
   5   2  17      199.32      210.61      7.75 o 
   6   2  17       49.59       48.73      7.18 o 
   7   2  17      163.33      163.21      9.66 o 
   8   2  17        6.44       19.26     10.81 o 
   9   2  17       89.52       94.17     11.57 o 
  10   2  17        5.99       20.43     16.40 o 
  11   2  17        0.23        8.76      9.76 o 
  12   2  17        6.34       34.59     24.57 o 
   1   3  17       52.04       59.84      4.57 o 
   2   3  17        1.46        0.65      4.72 o 
   3   3  17      343.09      358.58      6.10 o 
   4   3  17       37.04       56.61      6.49 o 
   5   3  17        9.79       16.60      8.61 o 
   6   3  17        3.67       14.71      8.74 o 
   7   3  17        3.15       22.21      9.88 o 
   8   3  17        6.54       23.52      9.88 o 
   9   3  17      141.78      135.18     14.41 o 
  10   3  17        2.03       13.08     15.96 o 
  11   3  17        3.41        2.12      5.68 o 
  12   3  17        0.20       -0.06     30.08 o 
   0   4  17      211.30      209.91     14.19 o 
   1   4  17      771.14      759.27     13.17 o 
   2   4  17      108.68      118.75      6.70 o 
   3   4  17      296.34      287.42      9.63 o 
   4   4  17      166.04      192.43      8.58 o 
   5   4  17       22.28       15.89      8.61 o 
   6   4  17       63.42       63.98     10.78 o 
   7   4  17       77.27       92.67     12.10 o 
   8   4  17       80.86       84.88     14.82 o 
   9   4  17        5.49       19.48     15.73 o 
  10   4  17        7.29       13.92      9.91 o 
  11   4  17       64.07       62.77     21.61 o 
  12   4  17        0.18       21.51     31.59 o 
   1   5  17       53.33       52.61      8.48 o 
   2   5  17       33.45       38.70      7.05 o 
   3   5  17      312.76      285.63     10.50 o 
   4   5  17        3.22        0.48      8.84 o 
   5   5  17       21.68       29.17      9.19 o 
   6   5  17       29.61       53.25     12.22 o 
   7   5  17        3.34        0.12      7.38 o 
   8   5  17        1.15       19.06     14.58 o 
   9   5  17       34.00       35.04     18.28 o 
  10   5  17       24.88       47.88     20.92 o 
  11   5  17       14.51       10.56     28.36 o 
   0   6  17       56.21       81.43     10.87 o 
   1   6  17        7.11       11.76      6.68 o 
   2   6  17       25.17       30.95      8.15 o 
   3   6  17      224.03      215.40      9.35 o 
   4   6  17        4.43        6.57      8.31 o 
   5   6  17      654.69      633.33     15.33 o 
   6   6  17       10.76       34.39     14.06 o 
   7   6  17        0.17       14.39     17.24 o 
   8   6  17       76.27      101.81     19.46 o 
   9   6  17        4.70       14.58     19.35 o 
  10   6  17        0.01        1.85     26.25 o 
   1   7  17       31.37       19.96      9.72 o 
   2   7  17       22.49       18.14      8.46 o 
   3   7  17       98.96       88.12     10.08 o 
   4   7  17        0.27       -2.97      9.27 o 
   5   7  17      170.24      165.69     15.60 o 
   6   7  17        0.10       12.71     16.49 o 
   7   7  17      129.53      142.82     19.20 o 
   8   7  17       16.90       33.86     17.27 o 
   9   7  17        9.92       14.34     13.74 o 
   0   8  17       20.22       37.78     17.44 o 
   1   8  17      155.73      147.34     13.05 o 
   2   8  17        3.49       11.78     15.86 o 
   3   8  17       23.43       41.39     13.21 o 
   4   8  17        4.55        6.53     15.76 o 
   5   8  17       19.79       41.48     23.95 o 
   6   8  17        1.80       24.34     21.51 o 
   7   8  17       29.86       36.26     23.83 o 
   8   8  17        3.07        6.72     23.49 o 
   1   9  17        0.95        6.75     19.36 o 
   2   9  17       25.74       18.67     18.95 o 
   3   9  17       31.94       39.79     23.15 o 
   4   9  17        8.85        2.91     21.39 o 
   5   9  17        0.30       27.63     27.76 o 
   6   9  17        1.82       25.84     27.23 o 
   7   9  17       11.99       24.20     46.12 o 
   0  10  17        0.24       11.15     26.57 o 
   1  10  17        0.02       17.02     22.53 o 
   2  10  17       27.82       25.09     28.87 o 
   3  10  17        1.41      -16.54     19.30 o 
   4  10  17       20.54       25.33     33.72 o 
   5  10  17        0.14       61.46     67.33 o 
   1  11  17        0.36       -0.49     23.65 o 
   2  11  17        3.59       20.60     72.59 o 
   0   0  18      833.25      761.60     17.47 o 
   1   0  18      702.11      769.35     12.77 o 
   2   0  18     2949.06     2808.18     19.65 o 
   3   0  18      873.86      871.12     14.86 o 
   4   0  18      197.63      174.60     14.33 o 
   5   0  18      199.10      166.13     12.46 o 
   6   0  18      402.17      401.12     14.85 o 
   7   0  18      281.29      215.85     12.12 o 
   8   0  18      153.91      198.56     12.76 o 
   9   0  18      181.61      223.50     13.62 o 
  10   0  18      269.60      266.10     25.17 o 
  11   0  18        3.70       15.24     31.72 o 
  12   0  18       71.53       98.10     65.43 o 
   1   1  18       85.78       87.62      5.45 o 
   2   1  18     1439.43     1424.85     11.18 o 
   3   1  18     1513.39     1572.66     14.32 o 
   4   1  18      434.03      406.96      9.58 o 
   5   1  18      303.67      293.06      8.83 o 
   6   1  18      421.20      400.62     15.52 o 
   7   1  18       36.35       31.45      8.33 o 
   8   1  18       17.61       24.46     11.26 o 
   9   1  18      668.00      673.91     13.40 o 
  10   1  18       19.77       31.20     13.32 o 
  11   1  18       28.74       41.38     28.69 o 
  12   1  18        0.82       51.79     41.59 o 
   0   2  18     2545.91     2521.96     47.03 o 
   1   2  18      351.49      375.96      7.83 o 
   2   2  18       96.46       92.78      8.04 o 
   3   2  18     1794.91     1781.01     22.47 o 
   4   2  18      233.99      233.32      9.49 o 
   5   2  18      154.30      140.73      7.82 o 
   6   2  18      467.32      484.00      9.87 o 
   7   2  18       83.62       72.62      9.16 o 
   8   2  18      368.30      393.43     12.60 o 
   9   2  18       25.47       46.31     14.75 o 
  10   2  18       37.19       52.36     18.37 o 
  11   2  18        4.61       16.46     25.89 o 
  12   2  18       24.53       51.84     30.20 o 
   1   3  18      219.13      209.77      5.86 o 
   2   3  18        0.53       -5.93      5.93 o 
   3   3  18      210.69      202.01      6.49 o 
   4   3  18     1889.48     1764.06     17.22 o 
   5   3  18      255.02      273.36      8.69 o 
   6   3  18        6.58        9.18      9.50 o 
   7   3  18      189.34      178.14      9.77 o 
   8   3  18      227.77      223.35     11.54 o 
   9   3  18      445.27      426.66     16.54 o 
  10   3  18       16.46       13.02     14.59 o 
  11   3  18       34.10       24.16     19.58 o 
  12   3  18        3.55       40.40     63.33 o 
   0   4  18      325.41      315.64     13.56 o 
   1   4  18      148.61      163.87      8.31 o 
   2   4  18      412.21      392.24     10.43 o 
   3   4  18     1202.97     1197.32     26.17 o 
   4   4  18      266.07      292.33     16.50 o 
   5   4  18      112.98      118.59      8.37 o 
   6   4  18       19.95       34.45     11.64 o 
   7   4  18       19.01       23.14     13.20 o 
   8   4  18      402.02      421.15     15.49 o 
   9   4  18        0.71        9.74     17.25 o 
  10   4  18        1.74       17.83     22.19 o 
  11   4  18        0.65        2.79      9.49 o 
  12   4  18       21.02       18.34     39.70 o 
   1   5  18        0.30        7.01     10.47 o 
   2   5  18       80.42       80.34      9.49 o 
   3   5  18      217.68      192.91     10.54 o 
   4   5  18        0.46        9.93     10.08 o 
   5   5  18      150.89      148.77      9.98 o 
   6   5  18      490.77      493.89     14.57 o 
   7   5  18       69.65       52.31     15.52 o 
   8   5  18        2.81       19.59     16.59 o 
   9   5  18       68.83       75.16     19.53 o 
  10   5  18       81.57      107.96     24.44 o 
  11   5  18       35.84       44.97     38.40 o 
   0   6  18       67.21       87.48     11.32 o 
   1   6  18      193.00      182.63      8.80 o 
   2   6  18      208.18      187.28      9.12 o 
   3   6  18      107.54       95.34      9.29 o 
   4   6  18       81.72       77.02      9.40 o 
   5   6  18      195.38      208.51     12.97 o 
   6   6  18      191.17      182.08     15.09 o 
   7   6  18       16.98        1.08     15.69 o 
   8   6  18       12.81       47.73     19.72 o 
   9   6  18        0.07       30.17     22.81 o 
  10   6  18        1.36       12.18     31.21 o 
   1   7  18        0.10        0.58      3.10 o 
   2   7  18        0.00       -1.68      4.68 o 
   3   7  18       10.65       10.82      7.69 o 
   4   7  18       22.35       22.60     13.59 o 
   5   7  18       18.03       12.52     13.95 o 
   6   7  18       21.16       28.82     19.82 o 
   7   7  18       77.92       84.96     18.94 o 
   8   7  18      109.60      129.69     21.80 o 
   9   7  18        1.88        9.38     17.26 o 
   0   8  18      225.89      271.33     19.48 o 
   1   8  18       62.92       72.46     13.12 o 
   2   8  18       26.99       18.61      8.07 o 
   3   8  18       72.59       78.63     16.80 o 
   4   8  18       17.04       30.78     18.10 o 
   5   8  18       73.59       77.97     19.20 o 
   6   8  18      136.09      172.37     20.78 o 
   7   8  18        9.83       29.96     22.87 o 
   8   8  18        0.38       -2.27     17.55 o 
   1   9  18        9.60       29.85     19.08 o 
   2   9  18        0.53      -14.93     25.28 o 
   3   9  18       10.49       -1.07     17.92 o 
   4   9  18        3.21       33.44     29.93 o 
   5   9  18        1.73       14.30     24.75 o 
   6   9  18        3.87       17.84     27.87 o 
   7   9  18       54.37       33.98     50.35 o 
   0  10  18        2.48       30.56     34.07 o 
   1  10  18        4.42       23.43     23.53 o 
   2  10  18       18.63       24.44     28.75 o 
   3  10  18        0.18       15.29     36.83 o 
   4  10  18       21.37       30.75     29.93 o 
   1  11  18        1.10       13.16     60.36 o 
   2  11  18        0.62      -14.94     54.91 o 
   1   1  19      367.48      368.27      6.93 o 
   2   1  19       82.95       88.38      6.36 o 
   3   1  19     1048.77      998.31     18.02 o 
   4   1  19       49.66       38.90      7.82 o 
   5   1  19      196.54      172.72      8.82 o 
   6   1  19       22.59       12.45      5.55 o 
   7   1  19       32.80       34.34      8.78 o 
   8   1  19       12.23       19.89     11.05 o 
   9   1  19       58.08       70.80     12.91 o 
  10   1  19        0.85       -1.92      4.79 o 
  11   1  19        0.85       18.53     24.67 o 
  12   1  19        1.16       40.67     50.60 o 
   0   2  19      101.60      164.93     14.02 o 
   1   2  19     2716.55     2688.69     19.43 o 
   2   2  19      168.60      154.53      6.40 o 
   3   2  19      127.47      146.02      7.30 o 
   4   2  19      147.72      137.49      7.28 o 
   5   2  19        9.33        5.96      5.23 o 
   6   2  19      248.32      219.36      8.46 o 
   7   2  19       33.87       47.45     10.73 o 
   8   2  19      132.76      109.98     11.81 o 
   9   2  19        3.82        5.07      9.97 o 
  10   2  19        2.54        2.48      9.48 o 
  11   2  19       12.98       14.78     23.16 o 
  12   2  19        1.67       30.17     42.30 o 
   1   3  19       18.94       20.50      5.67 o 
   2   3  19        0.06       -1.53      2.82 o 
   3   3  19       34.29       46.30      7.59 o 
   4   3  19        2.68       28.80      7.61 o 
   5   3  19      133.09      118.57      8.06 o 
   6   3  19       55.12       43.32     10.09 o 
   7   3  19      148.11      130.89     10.65 o 
   8   3  19       36.07       36.60     12.72 o 
   9   3  19        0.84       -4.81     12.33 o 
  10   3  19        6.77       15.55     13.83 o 
  11   3  19       21.64       25.27     24.44 o 
  12   3  19        0.25        5.25     19.08 o 
   0   4  19        8.44       26.86     13.32 o 
   1   4  19      587.85      585.47     10.37 o 
   2   4  19        0.04       -0.02      3.90 o 
   3   4  19      780.44      749.78     12.40 o 
   4   4  19      144.54      132.12      9.50 o 
   5   4  19      245.46      239.66      9.37 o 
   6   4  19       27.16       29.50     12.98 o 
   7   4  19        3.28        7.58      8.15 o 
   8   4  19        0.05       -0.01      3.00 o 
   9   4  19        9.31       18.44     18.31 o 
  10   4  19       30.07       36.34     21.70 o 
  11   4  19        3.38        1.08      9.88 o 
  12   4  19        1.28        5.86     41.79 o 
   1   5  19        2.09       -0.55      4.76 o 
   2   5  19        0.39        3.24      4.03 o 
   3   5  19        0.01       15.65      9.61 o 
   4   5  19       30.85       25.08      9.86 o 
   5   5  19       52.10       54.42     10.22 o 
   6   5  19       37.03       65.06     13.61 o 
   7   5  19       34.78       24.12     15.74 o 
   8   5  19        0.15        0.86      4.31 o 
   9   5  19       23.84       34.80     18.09 o 
  10   5  19       16.56       50.34     26.03 o 
  11   5  19        0.81       36.11     47.13 o 
   0   6  19       62.70       49.82     12.15 o 
   1   6  19      469.25      431.13      9.68 o 
   2   6  19        3.24       15.20      7.13 o 
   3   6  19       53.59       51.51      9.34 o 
   4   6  19       24.05       16.00      8.67 o 
   5   6  19       12.57       31.47     14.38 o 
   6   6  19       16.26       24.33     15.83 o 
   7   6  19       57.91       41.47     16.68 o 
   8   6  19       22.59       42.87     20.09 o 
   9   6  19        0.82       19.03     26.23 o 
  10   6  19       27.90       52.56     33.31 o 
   1   7  19       17.45       17.18     10.14 o 
   2   7  19       50.50       51.52     10.55 o 
   3   7  19       95.43       72.68     11.24 o 
   4   7  19        0.21       14.27     16.40 o 
   5   7  19        6.74       22.96     17.03 o 
   6   7  19        2.83        9.47     17.39 o 
   7   7  19       12.14       23.57     18.10 o 
   8   7  19        2.45       24.50     23.99 o 
   9   7  19        1.97        2.67     25.94 o 
   0   8  19        3.08       27.39     21.24 o 
   1   8  19       26.44        9.76      7.34 o 
   2   8  19       47.03       39.96     13.18 o 
   3   8  19        5.71        5.70      5.23 o 
   4   8  19       39.27       42.62     18.02 o 
   5   8  19       29.64       41.49     20.42 o 
   6   8  19       41.75       50.28     21.13 o 
   7   8  19       13.60       52.57     23.40 o 
   8   8  19        0.22        4.13    173.29 o 
   1   9  19        0.01       17.11     19.34 o 
   2   9  19       17.78       11.52     17.52 o 
   3   9  19        1.96       -2.99     27.88 o 
   4   9  19        1.22        0.44     14.00 o 
   5   9  19        2.97       34.09     28.30 o 
   6   9  19        0.13       28.28     35.31 o 
   7   9  19       11.52       60.87     72.49 o 
   0  10  19       16.53       12.61     36.26 o 
   1  10  19        0.27       16.56     29.18 o 
   2  10  19        0.79        8.06     26.70 o 
   3  10  19        0.78       -1.69     41.06 o 
   4  10  19        0.34       10.62     63.24 o 
   1  11  19        0.24       -6.60     49.21 o 
   0   0  20        0.25        0.07      0.17 o 
   1   0  20      103.10      109.11      9.42 o 
   2   0  20     8102.21     7905.23     37.04 o 
   3   0  20      355.81      350.62     13.43 o 
   4   0  20      629.28      666.91     15.04 o 
   5   0  20       13.26       22.08     11.49 o 
   6   0  20      120.88      131.50     12.93 o 
   7   0  20        0.23       -5.06      9.79 o 
   8   0  20      376.21      374.31     17.74 o 
   9   0  20        6.27       -3.65     14.62 o 
  10   0  20      105.29      113.56     23.50 o 
  11   0  20       34.95       55.23     62.27 o 
   1   1  20      147.19      134.74      6.39 o 
   2   1  20      424.77      493.21      9.62 o 
   3   1  20       57.31       64.85      7.74 o 
   4   1  20      169.03      168.81      8.77 o 
   5   1  20      485.13      450.05     10.86 o 
   6   1  20      416.23      445.20     10.05 o 
   7   1  20       15.33       15.93     10.09 o 
   8   1  20        0.57       -1.13      4.56 o 
   9   1  20       14.46       23.58     12.98 o 
  10   1  20       40.08       48.49     16.30 o 
  11   1  20       46.71       70.33     25.86 o 
   0   2  20     4627.62     4287.53     52.77 o 
   1   2  20      389.88      364.65      9.02 o 
   2   2  20       40.25       37.86      5.79 o 
   3   2  20      359.48      353.43      6.73 o 
   4   2  20     1176.33     1136.86     16.20 o 
   5   2  20       66.18       49.11      8.10 o 
   6   2  20      316.75      323.57      9.29 o 
   7   2  20       37.39       34.74     10.97 o 
   8   2  20       80.07       72.90     12.87 o 
   9   2  20        0.03       -1.29      9.05 o 
  10   2  20       86.41       82.74     17.41 o 
  11   2  20       37.98       32.39     26.81 o 
  12   2  20       84.10       66.14     56.19 o 
   1   3  20       26.03       29.68      5.97 o 
   2   3  20      212.34      209.89      8.91 o 
   3   3  20      300.45      260.53      9.96 o 
   4   3  20      769.60      795.89     13.18 o 
   5   3  20      100.78       91.48      8.63 o 
   6   3  20        1.68        0.37      1.91 o 
   7   3  20       17.56       25.30     11.32 o 
   8   3  20       94.91       87.72     12.64 o 
   9   3  20       53.61       47.88     18.47 o 
  10   3  20      106.28      124.87     25.37 o 
  11   3  20       26.98       55.79     24.01 o 
  12   3  20       17.50       55.18     44.96 o 
   0   4  20      623.56      560.10     20.30 o 
   1   4  20       21.58       30.45      8.01 o 
   2   4  20      258.27      258.71     10.38 o 
   3   4  20       44.32       59.88      8.90 o 
   4   4  20      169.62      161.11      9.72 o 
   5   4  20      251.23      223.05      9.83 o 
   6   4  20       29.55       32.87     12.76 o 
   7   4  20      225.91      198.69     12.47 o 
   8   4  20        7.01        7.26     13.82 o 
   9   4  20        4.42        8.13     16.59 o 
  10   4  20       76.62       84.53     23.07 o 
  11   4  20        9.49        5.98     16.29 o 
   1   5  20       72.37       69.19     11.57 o 
   2   5  20      185.48      207.12     10.34 o 
   3   5  20       34.15       34.18      9.93 o 
   4   5  20       84.02       94.85     10.77 o 
   5   5  20       23.95       27.72     10.68 o 
   6   5  20      322.31      324.69     18.50 o 
   7   5  20       15.90       25.32     16.05 o 
   8   5  20       29.06       18.22     18.28 o 
   9   5  20       83.74       81.52     19.03 o 
  10   5  20       44.42       68.70     26.48 o 
  11   5  20        6.97        5.28    137.56 o 
   0   6  20        1.97        2.35      4.65 o 
   1   6  20       21.23       31.91      9.97 o 
   2   6  20      450.18      437.64     12.58 o 
   3   6  20      157.91      139.74     10.47 o 
   4   6  20       82.46       67.60     10.88 o 
   5   6  20        1.83       -0.07      4.35 o 
   6   6  20       88.22       80.43     17.38 o 
   7   6  20        8.72       19.54     17.19 o 
   8   6  20        0.18        1.96      6.27 o 
   9   6  20        6.85       27.09     24.70 o 
  10   6  20       16.88       36.67     46.78 o 
   1   7  20       20.81       11.01      7.44 o 
   2   7  20       18.90       17.30     10.44 o 
   3   7  20        0.34        3.12      4.72 o 
   4   7  20      172.45      185.61     16.26 o 
   5   7  20       16.56        5.29      6.22 o 
   6   7  20       32.05       15.76     16.53 o 
   7   7  20        0.20       19.27     20.11 o 
   8   7  20        0.32        4.33     14.70 o 
   9   7  20        0.79      -17.41    112.54 o 
   0   8  20       74.89       74.01     21.47 o 
   1   8  20        2.35        5.35      9.33 o 
   2   8  20       13.97       23.78     15.55 o 
   3   8  20        2.05       -5.62     16.14 o 
   4   8  20       45.92       59.00     18.73 o 
   5   8  20        0.29       29.57     22.44 o 
   6   8  20        0.72       10.82     23.56 o 
   7   8  20        4.90       27.18     22.92 o 
   8   8  20       13.80       -7.47    178.49 o 
   1   9  20        0.77        7.02     18.15 o 
   2   9  20       26.10       42.15     21.00 o 
   3   9  20        3.12       13.66     20.89 o 
   4   9  20       12.07       27.45     23.26 o 
   5   9  20       21.22       54.38     29.39 o 
   6   9  20       26.68       42.00     59.27 o 
   7   9  20        0.96       61.64     73.23 o 
   0  10  20        3.70       32.71     37.87 o 
   1  10  20        2.77       20.81     30.61 o 
   2  10  20        5.82       11.79     24.95 o 
   3  10  20        8.01       16.73     39.01 o 
   4  10  20        2.01      -19.65     56.23 o 
   1   1  21       18.18       34.50      6.51 o 
   2   1  21        1.69       25.06      7.83 o 
   3   1  21      183.80      180.83      8.40 o 
   4   1  21       15.13       24.93      8.47 o 
   5   1  21      349.71      343.80     10.03 o 
   6   1  21       39.42       30.37      8.84 o 
   7   1  21       57.27       58.10     10.32 o 
   8   1  21       18.28       18.59     15.76 o 
   9   1  21       34.89       29.77     14.18 o 
  10   1  21        0.21        0.87     13.64 o 
  11   1  21       12.04       12.65     27.72 o 
   0   2  21      221.08      385.33     23.14 o 
   1   2  21      551.88      533.45      9.68 o 
   2   2  21      167.94      155.03      7.77 o 
   3   2  21     1413.47     1441.21     17.24 o 
   4   2  21       79.24       80.00      8.38 o 
   5   2  21      171.07      138.45     10.26 o 
   6   2  21       23.33       25.23     10.84 o 
   7   2  21       73.76       66.29     11.34 o 
   8   2  21        0.13       20.44     13.03 o 
   9   2  21       46.48       49.89     15.30 o 
  10   2  21        1.99        3.14      8.75 o 
  11   2  21        6.54        6.83     30.51 o 
  12   2  21        0.44       -9.27    148.95 o 
   1   3  21      422.02      393.48     10.13 o 
   2   3  21       53.11       32.55      8.59 o 
   3   3  21       16.56       12.59      8.52 o 
   4   3  21       16.73       14.38      8.35 o 
   5   3  21        4.86       10.58      8.27 o 
   6   3  21       44.91       34.48      9.83 o 
   7   3  21       71.86       76.58     12.07 o 
   8   3  21        0.01       16.80     16.58 o 
   9   3  21        4.49        2.39      5.01 o 
  10   3  21        0.33       14.73     22.87 o 
  11   3  21        2.63        3.89     30.10 o 
  12   3  21        0.06       29.36     50.82 o 
   0   4  21        0.06       11.14     10.95 o 
   1   4  21     1753.07     1793.45     16.68 o 
   2   4  21       71.98       75.54      8.98 o 
   3   4  21      166.29      175.48      9.84 o 
   4   4  21      232.25      200.37     11.85 o 
   5   4  21      331.50      323.60     10.78 o 
   6   4  21       10.96        6.28      9.80 o 
   7   4  21        6.51       18.58     13.99 o 
   8   4  21        5.38        6.04     16.62 o 
   9   4  21        0.00       -0.37      7.20 o 
  10   4  21        0.25       15.31     28.26 o 
  11   4  21        1.08       26.87     39.51 o 
   1   5  21      205.61      211.51     11.35 o 
   2   5  21       39.62       72.04     11.36 o 
   3   5  21        0.22       10.96      8.50 o 
   4   5  21       35.67       35.92     11.36 o 
   5   5  21        2.28       11.97     11.48 o 
   6   5  21       43.20       46.94     15.24 o 
   7   5  21       27.13       39.44     17.02 o 
   8   5  21        7.52        6.59     12.51 o 
   9   5  21       34.27       38.52     19.60 o 
  10   5  21        6.69       32.65     31.53 o 
  11   5  21        0.04       -9.78     72.86 o 
   0   6  21        6.53        0.17      8.63 o 
   1   6  21       16.91       39.31     10.86 o 
   2   6  21        4.94       28.10     10.41 o 
   3   6  21      102.03       84.15     10.96 o 
   4   6  21        5.30        1.93      2.97 o 
   5   6  21        4.67       15.87     16.11 o 
   6   6  21       41.08       13.30      8.65 o 
   7   6  21       35.29       30.98     19.18 o 
   8   6  21        7.31       29.26     21.36 o 
   9   6  21        1.55       38.98     26.74 o 
   1   7  21       18.96       17.11     10.90 o 
   2   7  21        5.46       -2.06      4.14 o 
   3   7  21       37.07       32.03     12.52 o 
   4   7  21       48.43       62.33     17.05 o 
   5   7  21        1.25        2.48      6.35 o 
   6   7  21        1.39        6.26      6.32 o 
   7   7  21        0.01       20.66     24.23 o 
   8   7  21        8.67       36.34     26.09 o 
   0   8  21        3.16       17.24     21.19 o 
   1   8  21        0.15       13.60     13.02 o 
   2   8  21        2.38       22.27     16.15 o 
   3   8  21        0.60       -3.63     13.66 o 
   4   8  21        0.00       24.68     20.09 o 
   5   8  21        0.01        6.70     14.71 o 
   6   8  21        3.40       14.13     19.27 o 
   7   8  21       67.60       70.09     34.03 o 
   8   8  21        3.39       34.59     72.25 o 
   1   9  21        6.96        4.64     19.27 o 
   2   9  21        6.10       15.47     18.40 o 
   3   9  21        0.61        0.76      4.17 o 
   4   9  21        0.60        4.33     11.39 o 
   5   9  21       31.58       41.84     29.35 o 
   0  10  21        8.28       12.58     39.18 o 
   1  10  21        9.82       23.34     30.68 o 
   2  10  21        1.89      -14.02     63.14 o 
   3  10  21       11.63       25.46     43.69 o 
   0   0  22     1285.31     1511.69    196.83 o 
   1   0  22     5584.03     5453.22     29.38 o 
   2   0  22     3805.07     3812.80     25.23 o 
   3   0  22       38.77       43.59     10.63 o 
   4   0  22      439.50      409.95     14.95 o 
   5   0  22      144.48      139.49     17.50 o 
   6   0  22        9.55       21.13     15.33 o 
   7   0  22      177.49      156.81     15.41 o 
   8   0  22      256.69      243.53     16.47 o 
   9   0  22       78.51       62.44     27.21 o 
  10   0  22       11.29       31.89     31.97 o 
  11   0  22       15.90       34.23     60.92 o 
   1   1  22       70.68      103.68      8.14 o 
   2   1  22      295.35      335.16     10.31 o 
   3   1  22      529.27      556.76     14.27 o 
   4   1  22       10.12        0.15      2.81 o 
   5   1  22       56.15       49.81      9.18 o 
   6   1  22      444.69      427.36     10.99 o 
   7   1  22      379.05      324.90     13.02 o 
   8   1  22      115.16       93.75     14.52 o 
   9   1  22       57.81       46.10     14.58 o 
  10   1  22       65.90       78.18     18.84 o 
  11   1  22       55.45       61.50     29.79 o 
   0   2  22     6889.28     6677.51     75.98 o 
   1   2  22       43.15       52.72      7.68 o 
   2   2  22      113.40      107.19      7.91 o 
   3   2  22      775.16      729.72      9.05 o 
   4   2  22       64.89       84.29      8.98 o 
   5   2  22       30.85       24.62      9.99 o 
   6   2  22      272.18      247.01     13.34 o 
   7   2  22        0.02        3.53      7.33 o 
   8   2  22       44.24       50.92     13.96 o 
   9   2  22      196.76      196.61     16.13 o 
  10   2  22       22.64       29.59     29.49 o 
  11   2  22        0.96        8.00     31.33 o 
  12   2  22        8.19       32.17     61.94 o 
   1   3  22      383.46      402.16     11.00 o 
   2   3  22      305.06      260.60      9.52 o 
   3   3  22        0.20       21.85      8.18 o 
   4   3  22       76.84       93.51      8.94 o 
   5   3  22      117.69       88.68      9.21 o 
   6   3  22       63.64       42.51     11.98 o 
   7   3  22      234.57      198.12     12.25 o 
   8   3  22      192.33      175.12     14.66 o 
   9   3  22       20.26        3.19      6.19 o 
  10   3  22        1.40       16.75     27.45 o 
  11   3  22       14.96        8.42     22.75 o 
   0   4  22      945.83      917.35     23.69 o 
   1   4  22       54.33       80.19     10.18 o 
   2   4  22      415.31      418.53     11.06 o 
   3   4  22       78.58       87.09      8.70 o 
   4   4  22       12.16       30.71      9.65 o 
   5   4  22        6.99        0.52      7.98 o 
   6   4  22       48.29       38.00     13.64 o 
   7   4  22        1.56        2.86      4.69 o 
   8   4  22       31.57       26.50     18.31 o 
   9   4  22       71.77       49.89     22.35 o 
  10   4  22       32.26       51.35     30.29 o 
  11   4  22        1.61       19.74     33.28 o 
   1   5  22      111.42      134.89     12.53 o 
   2   5  22       70.44      108.66     13.77 o 
   3   5  22       47.49       42.43     10.41 o 
   4   5  22       20.71       18.57      6.87 o 
   5   5  22        2.40       14.22     14.10 o 
   6   5  22      121.88      117.75     14.68 o 
   7   5  22       73.18       62.12     16.89 o 
   8   5  22        0.36        1.44     10.78 o 
   9   5  22        0.24       16.67     11.15 o 
  10   5  22       49.46       84.57     33.89 o 
   0   6  22        0.65        8.94     18.94 o 
   1   6  22      235.51      227.35     10.84 o 
   2   6  22      279.03      278.32     12.58 o 
   3   6  22       20.99       22.96     11.34 o 
   4   6  22        5.20       18.50     12.42 o 
   5   6  22       18.92       47.59     18.63 o 
   6   6  22       11.92        0.59      7.02 o 
   7   6  22        5.80       15.25     17.54 o 
   8   6  22       95.54      108.06     20.76 o 
   9   6  22        3.09        3.22     11.30 o 
   1   7  22       32.09       37.58     13.63 o 
   2   7  22        6.46       25.03     14.08 o 
   3   7  22        8.15       10.33      7.41 o 
   4   7  22       63.72       66.94     16.55 o 
   5   7  22        5.26       20.94     17.46 o 
   6   7  22       13.82       15.42      9.19 o 
   7   7  22       23.16       27.16     21.58 o 
   8   7  22        5.37       39.82     30.70 o 
   0   8  22      144.29      157.91     19.67 o 
   1   8  22        0.52       15.51     16.22 o 
   2   8  22       22.54       41.39     16.17 o 
   3   8  22        1.29       26.90     19.99 o 
   4   8  22       82.58       77.60     21.64 o 
   5   8  22        0.88       17.27     25.40 o 
   6   8  22        0.08       16.17     25.21 o 
   7   8  22       11.69       14.64     71.79 o 
   1   9  22        4.58       23.42     19.35 o 
   2   9  22        8.37       30.77     29.11 o 
   3   9  22        0.37       24.82     28.55 o 
   4   9  22        4.43       34.67     29.86 o 
   0  10  22       10.83       -1.35     46.84 o 
   1  10  22        0.11       14.58     44.21 o 
   2  10  22       12.36       28.78     42.82 o 
   3  10  22        0.41       28.87     65.07 o 
   1   1  23        7.28       32.03      6.46 o 
   2   1  23       37.41       45.15      6.99 o 
   3   1  23        1.55        8.07      7.99 o 
   4   1  23       52.46       47.45      9.31 o 
   5   1  23       80.17       88.60      9.20 o 
   6   1  23       14.17       12.06     10.38 o 
   7   1  23      100.18      108.29     13.46 o 
   8   1  23       27.44       30.03     15.24 o 
   9   1  23       38.87       59.09     18.75 o 
  10   1  23        0.01        5.51     19.80 o 
  11   1  23        2.05       10.30     22.19 o 
   0   2  23      261.99      404.32     15.94 o 
   1   2  23        1.13       18.20      8.21 o 
   2   2  23      410.17      347.64      9.09 o 
   3   2  23       53.60       62.83      6.85 o 
   4   2  23      100.04      114.78      9.43 o 
   5   2  23       63.19       74.47     10.72 o 
   6   2  23       42.23       31.40     11.66 o 
   7   2  23        0.01       -1.47     13.23 o 
   8   2  23       26.80       28.57     14.77 o 
   9   2  23        9.83       16.11     16.95 o 
  10   2  23        0.00       -0.48      9.07 o 
  11   2  23        4.89        4.47     19.62 o 
   1   3  23       14.09       27.28      7.84 o 
   2   3  23        5.54        4.62      6.68 o 
   3   3  23       65.79       72.05      8.96 o 
   4   3  23        1.06        4.68      5.08 o 
   5   3  23       20.22        7.80      7.17 o 
   6   3  23       13.90       10.21      6.79 o 
   7   3  23       40.28       43.24     12.69 o 
   8   3  23        1.43       13.12     17.59 o 
   9   3  23       11.37       12.53     13.47 o 
  10   3  23       30.62       43.20     24.52 o 
  11   3  23        6.21       28.03     53.78 o 
   0   4  23      870.49      873.10     43.99 o 
   1   4  23       55.72       78.73      9.44 o 
   2   4  23      125.95      136.55     10.48 o 
   3   4  23       41.68       46.83     10.07 o 
   4   4  23      115.18       77.47     10.36 o 
   5   4  23       60.66       58.09     10.11 o 
   6   4  23       98.64       93.34     12.16 o 
   7   4  23       51.67       56.01     15.85 o 
   8   4  23       19.49        2.74      8.30 o 
   9   4  23        0.13       -8.41     23.00 o 
  10   4  23        7.65       25.19     29.73 o 
  11   4  23        8.11       32.61     54.18 o 
   1   5  23        0.00       15.91     12.42 o 
   2   5  23       19.13       25.41     13.09 o 
   3   5  23       14.19       14.33      8.66 o 
   4   5  23       35.10       30.97     12.66 o 
   5   5  23       42.96       35.91     15.43 o 
   6   5  23       10.21       33.85     15.62 o 
   7   5  23       22.46       32.66     20.16 o 
   8   5  23       15.97       36.50     20.49 o 
   9   5  23       38.88       67.90     24.82 o 
  10   5  23       19.16       56.05     40.70 o 
   0   6  23       20.11       17.62     16.93 o 
   1   6  23      173.28      182.68     11.00 o 
   2   6  23      129.48      128.70     11.58 o 
   3   6  23      236.63      247.36     12.92 o 
   4   6  23       48.19       56.87     17.30 o 
   5   6  23       14.43       42.19     17.11 o 
   6   6  23        0.09       25.33     19.16 o 
   7   6  23       48.17       31.30     20.21 o 
   8   6  23        0.23        6.39      7.75 o 
   9   6  23        0.34      -11.52     27.79 o 
   1   7  23        8.51       15.01     12.96 o 
   2   7  23       18.49       13.48     13.56 o 
   3   7  23        1.29       15.67     15.85 o 
   4   7  23       14.55       34.96     17.43 o 
   5   7  23      109.20      138.36     19.30 o 
   6   7  23        0.71       17.98     15.03 o 
   7   7  23        5.70       30.25     25.21 o 
   8   7  23        0.01       17.09     38.82 o 
   0   8  23       61.92       82.16     21.21 o 
   1   8  23       23.87       43.17     17.33 o 
   2   8  23       11.91       39.28     20.06 o 
   3   8  23        4.85       27.72     20.71 o 
   4   8  23        1.69        6.59     19.86 o 
   5   8  23        0.24       34.00     24.30 o 
   6   8  23        8.54       12.17     16.61 o 
   7   8  23       16.89       27.57     71.40 o 
   1   9  23        5.59       10.70     22.26 o 
   2   9  23        3.82       29.01     25.62 o 
   3   9  23       17.74       35.57     24.30 o 
   4   9  23       11.33       10.05     12.04 o 
   0  10  23        6.60       44.01     68.77 o 
   1  10  23        1.84       21.82     66.64 o 
   0   0  24     1538.53     1636.08     29.43 o 
   1   0  24       29.33       85.04     11.90 o 
   2   0  24        1.19       52.52     10.34 o 
   3   0  24        6.42        2.14      6.66 o 
   4   0  24      357.19      301.16     14.11 o 
   5   0  24      863.22      880.56     58.76 o 
   6   0  24      158.24      147.03     17.06 o 
   7   0  24        0.02       -8.63     13.29 o 
   8   0  24        0.92       32.37     35.28 o 
   9   0  24        0.55       -0.24     21.21 o 
  10   0  24      104.26      115.38     30.72 o 
   1   1  24     1099.84     1110.55     11.20 o 
   2   1  24      810.20      798.73     10.39 o 
   3   1  24       92.81       75.04      8.56 o 
   4   1  24      308.79      279.29     10.91 o 
   5   1  24      171.45      158.33     10.38 o 
   6   1  24       30.25       39.22     10.95 o 
   7   1  24        9.35       22.48     14.79 o 
   8   1  24       13.04        9.47     15.42 o 
   9   1  24      211.94      223.14     20.31 o 
  10   1  24       44.99       52.41     20.60 o 
  11   1  24       23.69       20.58     41.46 o 
   0   2  24      293.52      263.74     14.74 o 
   1   2  24      486.62      485.72     10.99 o 
   2   2  24       73.07       90.43      8.26 o 
   3   2  24      850.24      864.80     12.99 o 
   4   2  24      334.41      346.51     10.53 o 
   5   2  24       35.23       32.52     11.42 o 
   6   2  24      110.62       69.71     12.77 o 
   7   2  24       38.51       20.67     12.91 o 
   8   2  24        0.22        3.53      8.09 o 
   9   2  24        0.14       23.75     20.22 o 
  10   2  24       29.63       19.59     18.04 o 
  11   2  24       40.19       74.09     45.97 o 
   1   3  24      369.63      354.92      9.16 o 
   2   3  24      151.07      115.48      9.11 o 
   3   3  24      104.35      110.01      9.87 o 
   4   3  24      387.14      391.27     11.68 o 
   5   3  24        9.39       -5.62     10.00 o 
   6   3  24        2.53        9.46     18.50 o 
   7   3  24       67.50       84.07     13.67 o 
   8   3  24      159.83      174.97     14.87 o 
   9   3  24       94.00       82.49     22.24 o 
  10   3  24        1.64       21.18     25.89 o 
  11   3  24       11.69       50.22     49.82 o 
   0   4  24      464.13      434.44     20.78 o 
   1   4  24       48.63       78.27     10.81 o 
   2   4  24       69.03       92.10     10.70 o 
   3   4  24       83.75       98.09     12.18 o 
   4   4  24       12.31       13.38     11.56 o 
   5   4  24      170.06      177.93     12.94 o 
   6   4  24       21.95       18.57     14.42 o 
   7   4  24        0.02        7.21      8.28 o 
   8   4  24        3.75        3.66     15.94 o 
   9   4  24        2.62       10.31     20.25 o 
  10   4  24        3.57       15.30     27.32 o 
   1   5  24       85.54       80.58     13.79 o 
   2   5  24      158.71      164.77     13.55 o 
   3   5  24       82.35       78.95     11.82 o 
   4   5  24       10.22        6.55      7.22 o 
   5   5  24       57.87       81.84     14.73 o 
   6   5  24      145.63      147.43     16.04 o 
   7   5  24        9.85       19.50     22.82 o 
   8   5  24       12.19       23.47     27.30 o 
   9   5  24       90.15      116.17     25.23 o 
  10   5  24        6.87       13.33     49.42 o 
   0   6  24       23.79       40.93     18.44 o 
   1   6  24        2.05       14.01     11.62 o 
   2   6  24        9.36       46.37     12.92 o 
   3   6  24       47.97       56.08     13.12 o 
   4   6  24        0.60       19.81     21.08 o 
   5   6  24      118.73      133.47     17.84 o 
   6   6  24        0.35       21.31     21.84 o 
   7   6  24        1.62       10.31     16.55 o 
   8   6  24        9.42       25.26     25.41 o 
   9   6  24        0.34       -0.60     11.45 o 
   1   7  24       20.04       29.65     13.22 o 
   2   7  24        9.83       15.62     14.59 o 
   3   7  24        0.84       19.61     14.96 o 
   4   7  24       43.26       52.05     21.90 o 
   5   7  24       20.31       33.92     19.62 o 
   6   7  24        2.09       -0.45      6.01 o 
   7   7  24       10.55       37.66     25.81 o 
   8   7  24       26.04       72.70     74.75 o 
   0   8  24       62.08       53.96     25.51 o 
   1   8  24       14.04       29.12     15.83 o 
   2   8  24       27.34       49.21     22.22 o 
   3   8  24      137.07      152.83     24.66 o 
   4   8  24        0.98       22.27     22.22 o 
   5   8  24        0.73       23.47     32.36 o 
   6   8  24        0.46      -16.58     31.14 o 
   7   8  24        3.53        8.08     76.45 o 
   1   9  24        1.73       12.35     19.50 o 
   2   9  24        3.01       34.65     28.02 o 
   3   9  24       15.78       45.82     27.94 o 
   4   9  24       13.18       -4.80    192.49 o 
   0  10  24       17.14       64.47     72.09 o 
   1  10  24       20.98       36.81     44.79 o 
   1   1  25       74.40       81.30      7.41 o 
   2   1  25       23.24       36.91      7.66 o 
   3   1  25       49.17       46.13      9.51 o 
   4   1  25       67.67       66.56     10.53 o 
   5   1  25       16.53       23.38     10.37 o 
   6   1  25       31.89       17.48      8.05 o 
   7   1  25       60.40       65.93     15.42 o 
   8   1  25       12.39        7.92      6.80 o 
   9   1  25       47.97       67.71     20.76 o 
  10   1  25       17.51       13.67     18.41 o 
  11   1  25       19.84       46.12     60.39 o 
   0   2  25        0.06        6.09     11.78 o 
   1   2  25       31.74       46.44      8.43 o 
   2   2  25       27.75       39.36      8.27 o 
   3   2  25       34.67       48.80      9.75 o 
   4   2  25        6.30       14.41     10.37 o 
   5   2  25       20.59       31.74     11.49 o 
   6   2  25       10.08        8.68      9.63 o 
   7   2  25       16.59       31.25     14.71 o 
   8   2  25        5.02        9.81     13.28 o 
   9   2  25        3.38       16.15     18.26 o 
  10   2  25        0.34        3.66     28.75 o 
  11   2  25        2.94        1.05     15.04 o 
   1   3  25       73.32       67.98     10.67 o 
   2   3  25       71.23       65.62     11.30 o 
   3   3  25       30.58       28.79      9.73 o 
   4   3  25       48.95       45.89     10.56 o 
   5   3  25       67.14       66.63     12.94 o 
   6   3  25       37.02       28.45     12.99 o 
   7   3  25        3.45       19.70     14.83 o 
   8   3  25       20.00       18.93     15.53 o 
   9   3  25        2.71        3.02     19.63 o 
  10   3  25        0.10       -5.98     31.83 o 
   0   4  25      320.75      288.22     19.65 o 
   1   4  25       19.60       26.47     12.48 o 
   2   4  25       80.12      100.91     11.58 o 
   3   4  25      150.98      162.28     12.94 o 
   4   4  25        8.58       22.97     11.64 o 
   5   4  25       15.89       24.88     13.41 o 
   6   4  25       17.19       29.05     16.00 o 
   7   4  25        4.02        9.60     17.66 o 
   8   4  25        3.37        1.21      3.70 o 
   9   4  25        4.33       12.33     31.79 o 
  10   4  25        5.56       17.89     35.97 o 
   1   5  25       91.90       71.69     13.75 o 
   2   5  25        0.63       20.03     14.50 o 
   3   5  25       13.10       24.34     12.79 o 
   4   5  25        1.16       17.46     13.10 o 
   5   5  25       31.51       64.85     14.14 o 
   6   5  25        0.04       12.69     16.59 o 
   7   5  25        1.83        2.72     15.29 o 
   8   5  25        7.77        4.46     16.85 o 
   9   5  25        0.70       27.93     29.06 o 
  10   5  25        4.06        3.54     35.27 o 
   0   6  25      283.50      287.04     18.98 o 
   1   6  25       35.41       40.46     14.01 o 
   2   6  25      135.61      110.49     14.48 o 
   3   6  25       27.88       22.68     11.33 o 
   4   6  25       32.79       43.42     16.12 o 
   5   6  25       10.16       40.04     21.65 o 
   6   6  25       22.50       24.80     22.57 o 
   7   6  25        0.17       12.46     23.52 o 
   8   6  25       32.34       51.82     28.53 o 
   1   7  25       70.16       74.25     16.03 o 
   2   7  25       57.68       77.00     15.10 o 
   3   7  25        4.21       32.93     20.26 o 
   4   7  25        2.31       22.74     21.52 o 
   5   7  25        3.90       22.56     21.77 o 
   6   7  25        2.27        3.11     11.87 o 
   7   7  25       27.97       34.32     36.50 o 
   0   8  25        0.17       21.65     40.22 o 
   1   8  25        4.16        4.96      7.17 o 
   2   8  25       47.44       63.42     19.59 o 
   3   8  25       14.20       57.50     23.36 o 
   4   8  25       38.69       73.04     31.02 o 
   5   8  25        7.06       17.46     26.27 o 
   1   9  25        0.02       15.23     29.91 o 
   2   9  25        1.29       36.22     33.71 o 
   3   9  25       31.17       73.14     38.51 o 
   0   0  26       29.56       35.33     12.28 o 
   1   0  26      551.11      547.00     17.13 o 
   2   0  26        0.02       -5.10      9.75 o 
   3   0  26       13.86        0.85      4.60 o 
   4   0  26       94.86       68.23     15.19 o 
   5   0  26      620.12      670.26     21.39 o 
   6   0  26      259.58      296.09     20.10 o 
   7   0  26      166.89      145.12     23.98 o 
   8   0  26       31.48       23.89     31.23 o 
   9   0  26       26.09       34.67     34.86 o 
  10   0  26       37.29       79.69     33.35 o 
   1   1  26      194.41      195.66      7.83 o 
   2   1  26       87.79       90.67      8.28 o 
   3   1  26       30.78       32.19      9.83 o 
   4   1  26       31.80       32.65     10.97 o 
   5   1  26        0.02       40.11     15.34 o 
   6   1  26      101.17       89.88     15.10 o 
   7   1  26       87.18       67.11     16.52 o 
   8   1  26        1.97       20.20     20.92 o 
   9   1  26       39.18       48.03     21.10 o 
  10   1  26      128.75      160.42     25.56 o 
  11   1  26        5.24       27.57     58.57 o 
   0   2  26        5.53       -1.55      3.08 o 
   1   2  26        6.77       16.46     13.11 o 
   2   2  26      131.50      123.80     10.59 o 
   3   2  26      428.78      409.99     11.50 o 
   4   2  26       32.94       30.89     10.41 o 
   5   2  26       97.60       88.35     13.48 o 
   6   2  26       62.45       51.01     15.01 o 
   7   2  26      329.24      332.43     16.20 o 
   8   2  26       12.51       30.94     17.13 o 
   9   2  26        9.73       16.56     24.37 o 
  10   2  26       38.75       53.86     30.87 o 
  11   2  26        1.04      -13.46     36.57 o 
   1   3  26      102.59       92.91     10.64 o 
   2   3  26       44.85       51.90     12.00 o 
   3   3  26        4.98       20.67     10.81 o 
   4   3  26        0.73       15.66     12.01 o 
   5   3  26       41.58       27.99     13.92 o 
   6   3  26       20.41       36.48     15.60 o 
   7   3  26      215.88      241.09     15.29 o 
   8   3  26       79.34       81.31     18.32 o 
   9   3  26       13.52       21.04     30.64 o 
  10   3  26       25.55       31.07     35.78 o 
   0   4  26       14.93       28.57     21.50 o 
   1   4  26      450.26      381.89     14.81 o 
   2   4  26       75.41       82.10     12.83 o 
   3   4  26       11.46       29.78     11.44 o 
   4   4  26       53.15       60.15     12.88 o 
   5   4  26      207.56      188.48     13.41 o 
   6   4  26        1.79        7.20     15.01 o 
   7   4  26      126.85      132.49     17.19 o 
   8   4  26       20.63        7.78      9.27 o 
   9   4  26        0.02        1.98     17.62 o 
  10   4  26        0.80        1.40      7.90 o 
   1   5  26        2.00       17.28     15.19 o 
   2   5  26       18.05       20.49     14.53 o 
   3   5  26       75.57       69.37     14.21 o 
   4   5  26       55.27       59.44     14.11 o 
   5   5  26       23.72       54.75     16.28 o 
   6   5  26       24.48       36.48     23.71 o 
   7   5  26        8.80       15.36     23.31 o 
   8   5  26        1.11        2.13     12.60 o 
   9   5  26       28.76       40.24     41.87 o 
   0   6  26        2.79       21.46     20.27 o 
   1   6  26       16.87       18.46     16.39 o 
   2   6  26        5.82       13.41     17.71 o 
   3   6  26       67.77       74.40     15.80 o 
   4   6  26       16.34       38.14     20.00 o 
   5   6  26       89.60      130.64     18.31 o 
   6   6  26       19.84       38.08     19.97 o 
   7   6  26       18.45       10.01     20.66 o 
   8   6  26        0.04       18.72     38.72 o 
   1   7  26       11.03       25.29     17.40 o 
   2   7  26       45.53       63.98     16.80 o 
   3   7  26       25.06       50.14     19.10 o 
   4   7  26       13.14       57.09     19.83 o 
   5   7  26       43.59       66.62     22.09 o 
   6   7  26        1.32       21.55     31.59 o 
   7   7  26        6.51       -1.02     30.27 o 
   0   8  26       38.31       69.34     27.91 o 
   1   8  26       10.02       18.10     20.06 o 
   2   8  26        0.27       14.90     21.98 o 
   3   8  26       48.09       65.13     23.28 o 
   4   8  26        2.11       12.55     25.86 o 
   1   9  26        0.46       -4.28     11.68 o 
   2   9  26       24.55       46.23     36.70 o 
   1   1  27       13.82       24.59      7.87 o 
   2   1  27       24.58       31.40      7.14 o 
   3   1  27       30.13       35.46     11.53 o 
   4   1  27       49.32       53.17     13.69 o 
   5   1  27       23.67        2.28     12.86 o 
   6   1  27      108.74      105.49     15.70 o 
   7   1  27        6.94        3.42     12.52 o 
   8   1  27       82.47       80.65     22.43 o 
   9   1  27        2.22       19.44     23.18 o 
  10   1  27       44.60       55.27     25.87 o 
  11   1  27        0.22       12.26     61.25 o 
   0   2  27       92.72      101.58     18.25 o 
   1   2  27      190.62      207.78     13.05 o 
   2   2  27       25.65        9.09      9.81 o 
   3   2  27      107.06      108.65     10.59 o 
   4   2  27       48.17       47.07     11.56 o 
   5   2  27       20.93        8.83      5.76 o 
   6   2  27       43.05       53.33     15.37 o 
   7   2  27        3.01       23.13     16.86 o 
   8   2  27       30.27       51.86     21.24 o 
   9   2  27        0.03       14.54     24.86 o 
  10   2  27        0.46       20.86     31.12 o 
   1   3  27        2.29       10.17     10.71 o 
   2   3  27        3.73        1.93     14.20 o 
   3   3  27        3.47        8.91     12.14 o 
   4   3  27       50.07       44.23     12.30 o 
   5   3  27        0.03        2.16     11.52 o 
   6   3  27       37.23       34.19     16.03 o 
   7   3  27        8.53       21.80     11.21 o 
   8   3  27       10.80       24.59     20.09 o 
   9   3  27       14.78       22.11     26.84 o 
  10   3  27        3.48       -0.49     55.32 o 
   0   4  27        2.28       -6.51     16.67 o 
   1   4  27       54.48       33.05     13.85 o 
   2   4  27      112.51      111.58     13.67 o 
   3   4  27       11.38       12.59     12.31 o 
   4   4  27      129.84      156.14     13.84 o 
   5   4  27        0.10       21.82     14.64 o 
   6   4  27       39.56       59.73     17.75 o 
   7   4  27        7.04       34.73     20.08 o 
   8   4  27        7.15        3.21     10.25 o 
   9   4  27        2.04       24.58     30.30 o 
   1   5  27        0.93        0.14      7.37 o 
   2   5  27       67.25       55.19     15.89 o 
   3   5  27       22.80       28.64     16.68 o 
   4   5  27        5.95       19.18     14.35 o 
   5   5  27       33.30       73.30     17.59 o 
   6   5  27        3.68       32.16     20.11 o 
   7   5  27        0.06       21.99     25.22 o 
   8   5  27       33.25       39.64     23.68 o 
   9   5  27       17.68        9.58     22.43 o 
   0   6  27      162.96      157.24     32.44 o 
   1   6  27        0.82        5.46     11.96 o 
   2   6  27       49.97       54.68     16.87 o 
   3   6  27        5.47       14.72     14.60 o 
   4   6  27        3.53       27.67     19.53 o 
   5   6  27        4.40       26.46     19.83 o 
   6   6  27       25.22       39.33     23.24 o 
   7   6  27        4.87        4.57     18.50 o 
   1   7  27       18.87       21.63     18.02 o 
   2   7  27       10.81       10.02     17.57 o 
   3   7  27       15.63       45.74     21.78 o 
   4   7  27       30.52       73.34     22.31 o 
   5   7  27        1.86       12.56     13.21 o 
   6   7  27       25.58       52.13     37.78 o 
   7   7  27        1.89       17.62     78.56 o 
   0   8  27       15.16       31.16     30.51 o 
   1   8  27       51.96       69.84     20.37 o 
   2   8  27        8.65        3.71      7.88 o 
   3   8  27        3.00       20.28     19.53 o 
   4   8  27        0.01       41.64     35.17 o 
   1   9  27        3.60       23.50     78.23 o 
   2   9  27        4.73        7.49     55.60 o 
   0   0  28      779.39      777.01     21.59 o 
   1   0  28      344.82      375.76     12.66 o 
   2   0  28        7.43       -0.19      5.53 o 
   3   0  28       47.63       51.62     15.36 o 
   4   0  28        2.32       20.16     16.26 o 
   5   0  28      392.46      405.08     21.62 o 
   6   0  28       82.40      113.64     22.57 o 
   7   0  28        0.18       -0.04      8.58 o 
   8   0  28      346.44      469.66     33.55 o 
   9   0  28      156.08      188.78     39.24 o 
  10   0  28        5.39       30.66     41.23 o 
   1   1  28       66.26       60.16      8.28 o 
   2   1  28       55.23       54.65      8.55 o 
   3   1  28      145.82      142.26     11.95 o 
   4   1  28      169.35      147.75     15.24 o 
   5   1  28        1.06        9.30      6.99 o 
   6   1  28       37.18       14.86     16.08 o 
   7   1  28       28.39       16.82     14.45 o 
   8   1  28        0.16       15.28     14.16 o 
   9   1  28       77.97       92.59     24.25 o 
  10   1  28       71.55      115.52     32.69 o 
   0   2  28      151.13      172.81     32.85 o 
   1   2  28      353.07      335.17     12.68 o 
   2   2  28       28.65       37.70     10.72 o 
   3   2  28      252.83      233.54     11.77 o 
   4   2  28        1.16       12.94     11.91 o 
   5   2  28       10.02       14.95     16.79 o 
   6   2  28       74.09       70.21     16.28 o 
   7   2  28       71.67       69.11     18.95 o 
   8   2  28      218.95      265.27     21.31 o 
   9   2  28       61.50       48.60     27.79 o 
  10   2  28       14.89        7.46     43.61 o 
   1   3  28      194.74      186.26     13.49 o 
   2   3  28      117.00      126.36     12.22 o 
   3   3  28        0.00        5.37     10.24 o 
   4   3  28       39.92       53.29     12.59 o 
   5   3  28       35.82       32.20     15.40 o 
   6   3  28       46.06       40.70     17.18 o 
   7   3  28       25.12       50.07     19.35 o 
   8   3  28        1.53       32.27     21.53 o 
   9   3  28        0.72       41.87     37.36 o 
   0   4  28       19.00       22.60     22.19 o 
   1   4  28       11.85       32.86     15.88 o 
   2   4  28       44.29       42.10     15.89 o 
   3   4  28        1.54       14.30     16.22 o 
   4   4  28       11.07       12.57     11.88 o 
   5   4  28        3.08       16.45     16.94 o 
   6   4  28       41.38       70.66     19.08 o 
   7   4  28       74.55       91.95     21.13 o 
   8   4  28       81.87      105.50     23.84 o 
   9   4  28       21.34       14.26     40.32 o 
   1   5  28       35.59       35.29     16.59 o 
   2   5  28       10.71       29.97     16.87 o 
   3   5  28      154.56      144.75     17.43 o 
   4   5  28       25.19       21.73     16.44 o 
   5   5  28       68.36       70.30     20.92 o 
   6   5  28       45.05       63.81     19.98 o 
   7   5  28        4.01        3.98     26.97 o 
   8   5  28        0.41        3.75     26.42 o 
   9   5  28       24.16       32.98     80.36 o 
   0   6  28      251.71      241.24     26.91 o 
   1   6  28        4.92       10.74     11.00 o 
   2   6  28       26.84       44.30     18.30 o 
   3   6  28       20.12       24.87     19.78 o 
   4   6  28        0.37       16.06     20.04 o 
   5   6  28        1.71       34.90     24.56 o 
   6   6  28       23.51       31.37     24.82 o 
   7   6  28        3.38        8.33     43.70 o 
   1   7  28       50.78       53.52     18.73 o 
   2   7  28        8.01       13.80     13.57 o 
   3   7  28        1.28       14.37     23.04 o 
   4   7  28       21.42       53.67     25.47 o 
   5   7  28        0.88       24.94     26.94 o 
   6   7  28       21.04       18.47     71.43 o 
   0   8  28       20.93        7.98     19.98 o 
   1   8  28       26.90        9.26      7.72 o 
   2   8  28        3.02       17.82     28.91 o 
   3   8  28        0.02       16.44     37.26 o 
   1   9  28        8.55       16.29     49.15 o 
   1   1  29        0.13       -0.17      3.94 o 
   2   1  29        3.39       11.59      9.70 o 
   3   1  29        0.55       -3.05      3.62 o 
   4   1  29       27.23       46.13     15.23 o 
   5   1  29        0.25        1.18      5.37 o 
   6   1  29       82.48       71.41     18.02 o 
   7   1  29        0.00        7.51     22.41 o 
   8   1  29       31.65       47.01     26.73 o 
   9   1  29        3.72       11.03     23.95 o 
  10   1  29        3.27       -0.71     16.54 o 
   0   2  29       84.32       45.11     18.96 o 
   1   2  29        3.86       19.05     12.63 o 
   2   2  29      100.43       90.09     12.25 o 
   3   2  29        0.00       10.75     12.20 o 
   4   2  29      163.29      145.14     13.47 o 
   5   2  29        8.87        6.97      7.01 o 
   6   2  29       59.81       82.04     16.50 o 
   7   2  29        1.63       21.12     26.84 o 
   8   2  29        1.41        1.05      4.40 o 
   9   2  29       18.05       32.94     30.57 o 
   1   3  29        8.28       14.55     15.71 o 
   2   3  29       68.00       72.16     13.24 o 
   3   3  29       20.96       32.83     13.32 o 
   4   3  29       42.10       32.93     14.05 o 
   5   3  29        0.56       19.21     16.88 o 
   6   3  29        2.56       11.43     23.44 o 
   7   3  29        6.68       26.20     19.61 o 
   8   3  29        4.00       15.80     14.67 o 
   9   3  29        5.67       29.49     34.36 o 
   0   4  29      335.44      313.85     21.97 o 
   1   4  29        7.65        9.61     11.65 o 
   2   4  29      195.36      179.03     17.53 o 
   3   4  29        8.88       22.93     16.23 o 
   4   4  29       13.53       26.57     16.57 o 
   5   4  29        8.51       27.80     20.08 o 
   6   4  29        6.77       20.43     20.42 o 
   7   4  29       20.80       48.51     22.08 o 
   8   4  29       39.34       73.18     25.59 o 
   9   4  29        1.78       21.30     44.37 o 
   1   5  29        0.51       22.77     20.22 o 
   2   5  29       31.90       22.99     17.59 o 
   3   5  29        0.23       16.55     17.21 o 
   4   5  29        3.50       15.44     20.81 o 
   5   5  29       13.06       25.57     21.13 o 
   6   5  29       17.27       37.91     24.36 o 
   7   5  29        1.29       12.80     26.93 o 
   8   5  29        1.65       55.21     44.87 o 
   0   6  29        4.85        0.44     17.63 o 
   1   6  29       17.04       24.86     20.10 o 
   2   6  29       25.14       21.38     10.93 o 
   3   6  29        3.16       10.82     18.55 o 
   4   6  29       59.66       75.86     24.55 o 
   5   6  29        0.79       28.68     23.96 o 
   6   6  29        6.43       29.38     28.24 o 
   1   7  29        5.99        1.56      5.91 o 
   2   7  29       14.42       32.46     20.59 o 
   3   7  29        0.65       11.20     22.45 o 
   4   7  29        1.23       28.26     27.59 o 
   6   7  29       21.75       36.56     74.95 o 
   0   8  29       26.40        7.67     28.15 o 
   1   8  29        0.14        6.18     50.60 o 
   2   8  29        0.18        5.67     29.23 o 
   0   0  30       93.24      117.15     18.05 o 
   1   0  30      365.13      342.96     13.19 o 
   2   0  30      189.15      195.46     13.43 o 
   3   0  30      329.97      297.87     20.59 o 
   4   0  30       61.83       63.04     18.00 o 
   5   0  30       76.93       95.81     24.26 o 
   6   0  30        8.22       14.50     38.39 o 
   7   0  30       19.21       12.37     34.27 o 
   8   0  30        3.17        9.42     31.91 o 
   9   0  30        6.10       34.80     40.96 o 
  10   0  30        1.29       20.88     63.22 o 
   1   1  30        2.36        3.83     11.28 o 
   2   1  30       26.37       32.56     13.65 o 
   3   1  30       27.15       25.86     12.72 o 
   4   1  30      283.92      284.97     16.70 o 
   5   1  30       52.55       48.34     16.14 o 
   6   1  30      162.87      187.73     18.91 o 
   7   1  30       59.98       60.17     26.10 o 
   8   1  30       32.85       38.59     27.42 o 
   9   1  30       21.03       29.37     33.77 o 
   0   2  30       69.51       70.65     24.60 o 
   1   2  30       99.08       93.60     13.49 o 
   2   2  30       75.86      104.84     11.54 o 
   3   2  30       57.13       60.57     13.11 o 
   4   2  30       10.82       13.31     13.81 o 
   5   2  30       23.52       37.19     17.03 o 
   6   2  30       41.17       50.76     18.50 o 
   7   2  30       20.63       15.34     14.06 o 
   8   2  30        7.21       17.57     28.98 o 
   9   2  30        0.21        1.02     46.90 o 
   1   3  30        2.36       16.27     18.33 o 
   2   3  30      122.09      119.93     14.47 o 
   3   3  30        0.00       10.59      8.98 o 
   4   3  30       64.30       64.75     14.53 o 
   5   3  30      228.21      229.66     17.64 o 
   6   3  30       62.00       51.88     19.62 o 
   7   3  30        0.41        3.18     17.22 o 
   8   3  30       65.59       74.24     23.87 o 
   9   3  30        8.00       19.61     74.51 o 
   0   4  30        2.36       21.96     25.87 o 
   1   4  30       21.19       28.66     16.75 o 
   2   4  30      146.76      166.71     24.02 o 
   3   4  30        2.38        6.95     12.70 o 
   4   4  30        4.82       24.77     19.02 o 
   5   4  30        0.09       16.04     19.64 o 
   6   4  30       27.26       41.89     22.51 o 
   7   4  30        2.11       19.69     28.87 o 
   8   4  30        7.13       18.14     40.03 o 
   1   5  30        2.10       15.35     19.02 o 
   2   5  30       40.38       70.14     19.87 o 
   3   5  30       53.25       57.03     19.19 o 
   4   5  30       25.61       23.57     20.58 o 
   5   5  30       10.28       26.53     23.43 o 
   6   5  30       23.89       37.98     25.19 o 
   7   5  30       28.17       37.27     44.65 o 
   0   6  30       25.41       38.10     28.83 o 
   1   6  30       59.95       51.21     19.59 o 
   2   6  30        9.05       10.90      8.67 o 
   3   6  30       24.18       39.33     25.44 o 
   4   6  30        7.85       35.75     23.08 o 
   5   6  30        1.65       36.38     25.71 o 
   6   6  30        0.20       33.23     45.03 o 
   1   7  30        1.00       -1.00      8.90 o 
   2   7  30        2.61       14.02     26.65 o 
   3   7  30        1.80        2.87     11.74 o 
   4   7  30       34.06       65.59     58.54 o 
   0   8  30        0.35       -4.13     34.77 o 
   1   8  30       24.47       43.57     59.04 o 
   2   8  30       11.42       16.16     55.04 o 
   1   1  31        1.83       23.68     11.05 o 
   2   1  31       51.19       43.34     13.55 o 
   3   1  31        0.34       12.74     15.61 o 
   4   1  31       71.98       51.65     18.23 o 
   5   1  31        0.13       -3.59     14.63 o 
   6   1  31       17.06        6.57     13.65 o 
   7   1  31        7.28       -9.74     11.73 o 
   8   1  31        0.52       -4.36     21.03 o 
   9   1  31        1.34       -1.91     47.12 o 
   0   2  31      203.27      219.01     25.02 o 
   1   2  31        0.94        9.64      7.92 o 
   2   2  31       88.54      104.64     12.84 o 
   3   2  31        5.80        5.70      6.96 o 
   4   2  31        2.73        5.85      7.52 o 
   5   2  31       25.97       22.26     14.99 o 
   6   2  31        3.08        7.77     10.81 o 
   7   2  31        8.86        9.60     14.19 o 
   8   2  31        4.49        5.72     27.69 o 
   9   2  31        0.79      -15.10     68.18 o 
   1   3  31        6.04        1.01     15.16 o 
   2   3  31        0.01       12.86     19.36 o 
   3   3  31       10.19       25.11     19.42 o 
   4   3  31        0.10       14.62     15.73 o 
   5   3  31       22.76       17.02     11.20 o 
   6   3  31        5.26        3.67     13.87 o 
   7   3  31        5.01        9.12     24.33 o 
   8   3  31        8.60       17.85     32.50 o 
   0   4  31      129.81      153.46     24.22 o 
   1   4  31       10.85       25.52     21.98 o 
   2   4  31      118.14      130.10     17.20 o 
   3   4  31       80.12       60.05     18.10 o 
   4   4  31       54.79       54.57     20.61 o 
   5   4  31        0.34        0.07      6.66 o 
   6   4  31        5.50       22.11     24.92 o 
   7   4  31        0.02        7.09     18.09 o 
   8   4  31        0.68       21.12     44.27 o 
   1   5  31       15.46       27.62     20.73 o 
   2   5  31        0.51       21.72     22.69 o 
   3   5  31        7.35       31.37     20.44 o 
   4   5  31        0.35       14.21     30.57 o 
   5   5  31        0.50       14.80     23.95 o 
   6   5  31        1.49       32.33     27.73 o 
   7   5  31       20.36       22.70     48.78 o 
   0   6  31       97.97      110.13     33.70 o 
   1   6  31       30.46       41.35     22.05 o 
   2   6  31       37.29       44.71     21.41 o 
   3   6  31        0.33        3.99     12.87 o 
   4   6  31        5.33       27.28     27.76 o 
   5   6  31       11.23       53.48     54.34 o 
   1   7  31        0.51       16.42     16.33 o 
   2   7  31       18.68       22.85     26.66 o 
   3   7  31        0.53       43.41     45.69 o 
   0   8  31       16.62        9.39     42.09 o 
   1   8  31        6.68       18.53     57.87 o 
   0   0  32        9.55       27.75     21.11 o 
   1   0  32       78.14       93.50     15.37 o 
   2   0  32       79.65       86.98     23.58 o 
   3   0  32      255.95      260.82     22.75 o 
   4   0  32       26.78       23.45     36.26 o 
   5   0  32        9.66      -10.47     60.94 o 
   6   0  32       81.16       93.88     36.65 o 
   7   0  32        0.66        7.60     38.50 o 
   8   0  32       22.80       -4.71     21.35 o 
   9   0  32       23.03       39.32     60.20 o 
   1   1  32       53.09       47.81     12.85 o 
   2   1  32       42.22       47.66     16.67 o 
   3   1  32       15.01       31.38     17.39 o 
   4   1  32      104.94      132.17     19.29 o 
   5   1  32        2.70        8.96     12.48 o 
   6   1  32       43.96       33.87     26.69 o 
   7   1  32       32.09       24.26     27.11 o 
   8   1  32        1.07       12.42     36.31 o 
   9   1  32        1.14      -11.02     36.76 o 
   0   2  32      369.18      411.46     44.12 o 
   1   2  32      172.81      186.36     13.64 o 
   2   2  32        9.03       12.69     15.70 o 
   3   2  32        0.14        5.07      7.65 o 
   4   2  32      112.36      118.55     18.49 o 
   5   2  32       85.60       94.23     19.96 o 
   6   2  32        8.27       17.16     24.66 o 
   7   2  32        0.47       -2.98     21.90 o 
   8   2  32        3.56       13.83     34.75 o 
   1   3  32        1.18       10.98     11.80 o 
   2   3  32        3.14        9.74     25.30 o 
   3   3  32       31.89       24.38     19.64 o 
   4   3  32       34.20       15.68     12.95 o 
   5   3  32       24.98       23.61     21.63 o 
   6   3  32       57.26       73.11     23.50 o 
   7   3  32        0.23        1.41      9.97 o 
   8   3  32        1.21       15.86     44.65 o 
   0   4  32       40.23       58.94     25.97 o 
   1   4  32       46.15       54.41     19.17 o 
   2   4  32       73.75       83.55     19.33 o 
   3   4  32       37.85       64.88     20.86 o 
   4   4  32        0.09       11.37     21.01 o 
   5   4  32        3.86        2.37     20.00 o 
   6   4  32       18.16       32.88     28.05 o 
   7   4  32        0.07      -13.38    103.37 o 
   8   4  32       13.50       30.45     57.75 o 
   1   5  32        0.77       23.99     25.00 o 
   2   5  32        1.62        0.40     12.42 o 
   3   5  32        0.14       25.21     25.16 o 
   4   5  32        0.02        9.54     25.86 o 
   5   5  32       23.84       49.81     28.67 o 
   6   5  32       25.51       25.69     51.09 o 
   0   6  32       56.87      109.07     35.57 o 
   1   6  32        0.77       18.18     23.68 o 
   2   6  32       16.48       28.07     23.38 o 
   3   6  32       76.47      107.69     26.79 o 
   4   6  32        2.41       21.04     26.90 o 
   1   7  32        0.03       28.77     30.48 o 
   2   7  32        6.45       30.91     44.09 o 
   0   8  32       83.55      123.45     70.05 o 
   1   1  33        1.23       10.64     12.43 o 
   2   1  33       34.83       32.66     17.15 o 
   3   1  33        2.88       22.83     20.24 o 
   4   1  33       45.50       59.07     19.48 o 
   5   1  33        2.06       -0.19     17.79 o 
   6   1  33       22.19       38.29     27.24 o 
   7   1  33        3.23        5.19     30.23 o 
   8   1  33       17.87       45.72     34.72 o 
   0   2  33      190.34      253.06     28.59 o 
   1   2  33       29.21       41.65     20.00 o 
   2   2  33       59.62       74.56     16.40 o 
   3   2  33        4.56       -0.74      6.98 o 
   4   2  33        4.73        8.65     15.42 o 
   5   2  33        3.48       12.43     21.45 o 
   6   2  33        9.02        2.38      8.51 o 
   7   2  33        0.75       22.35     32.17 o 
   8   2  33        1.33       21.95     48.67 o 
   1   3  33        2.52       11.57     17.23 o 
   2   3  33        7.11       16.39     18.65 o 
   3   3  33        0.45       11.19     11.98 o 
   4   3  33        2.65        5.15     13.24 o 
   5   3  33       21.69        5.88     14.93 o 
   6   3  33       16.80       40.06     24.30 o 
   7   3  33        7.57        2.14     23.94 o 
   8   3  33        2.69       21.52     52.09 o 
   0   4  33       14.18       12.45     31.26 o 
   1   4  33       11.42       19.89     22.25 o 
   2   4  33       71.68       56.71     18.65 o 
   3   4  33       58.18       59.43     20.63 o 
   4   4  33       49.36       72.48     23.03 o 
   5   4  33       22.51       34.63     27.98 o 
   6   4  33        3.67       10.52     42.75 o 
   7   4  33        0.37       19.22     56.18 o 
   1   5  33        7.33       18.31     22.26 o 
   2   5  33        1.14       31.82     24.99 o 
   3   5  33        4.25       17.04     24.10 o 
   4   5  33       25.05       46.93     29.99 o 
   5   5  33        2.27        1.50     14.55 o 
   0   6  33        2.17       34.91     36.93 o 
   1   6  33       54.80       83.17     25.96 o 
   2   6  33        2.74        3.78      8.58 o 
   3   6  33       14.94       29.61     27.28 o 
   1   7  33        0.12       15.73     32.78 o 
   0   0  34      336.44      444.23     38.68 o 
   1   0  34       96.92      125.97     21.96 o 
   2   0  34      286.81      278.18     26.63 o 
   3   0  34      113.80      114.73     27.23 o 
   4   0  34        1.51       30.65     43.30 o 
   5   0  34        6.74        6.65     39.13 o 
   6   0  34        5.88       -0.65     59.14 o 
   7   0  34       13.12       47.41     45.72 o 
   1   1  34      131.77      149.57     16.84 o 
   2   1  34       23.47        5.67     11.54 o 
   3   1  34        3.78       20.58     22.74 o 
   4   1  34        0.79        1.11     19.05 o 
   5   1  34        1.46        8.53     22.34 o 
   6   1  34        3.34       -2.28     24.51 o 
   7   1  34       66.88       96.85     34.14 o 
   0   2  34        9.29       30.02     27.35 o 
   1   2  34       25.70       51.34     22.29 o 
   2   2  34        6.65       28.35     18.81 o 
   3   2  34        3.23       19.04     22.31 o 
   4   2  34       90.20       84.26     21.95 o 
   5   2  34       11.82       28.11     27.07 o 
   6   2  34        1.79        7.48     24.28 o 
   7   2  34        9.79       26.46     46.85 o 
   1   3  34       33.21       60.78     19.51 o 
   2   3  34        0.21        3.95     18.99 o 
   3   3  34      119.46      135.44     22.38 o 
   4   3  34       37.97       58.12     22.94 o 
   5   3  34       77.63      100.94     26.37 o 
   6   3  34        7.37        7.17     22.01 o 
   7   3  34        5.23       22.56     62.04 o 
   0   4  34       24.56       37.14     31.80 o 
   1   4  34       20.99       53.36     22.11 o 
   2   4  34        8.21        6.93     19.94 o 
   3   4  34        1.43        9.52     11.62 o 
   4   4  34        7.79        3.65     10.35 o 
   5   4  34        5.96        9.77     18.82 o 
   6   4  34        5.51       12.89     59.06 o 
   7   4  34        2.13      -13.84     46.88 o 
   1   5  34       62.93      100.00     25.25 o 
   2   5  34       14.45        5.01     21.28 o 
   3   5  34        1.69       17.85     22.14 o 
   4   5  34        0.07       15.04     43.15 o 
   0   6  34       34.43       89.59     51.45 o 
   1   6  34       21.16       64.12     38.71 o 
   2   6  34       12.70       38.32     29.10 o 
   1   7  34       30.58       43.88     56.62 o 
   1   1  35        2.48       21.59     20.90 o 
   2   1  35        0.03       22.93     19.10 o 
   3   1  35       30.23       55.93     24.34 o 
   4   1  35       21.54       36.73     17.61 o 
   5   1  35       44.33       59.29     26.77 o 
   6   1  35       16.82       21.88     28.90 o 
   7   1  35       12.00       11.23     48.34 o 
   0   2  35        0.17        9.50     28.99 o 
   1   2  35       48.67       65.73     20.84 o 
   2   2  35       17.35       28.10     19.35 o 
   3   2  35       70.68       87.79     19.43 o 
   4   2  35       13.69        1.67     11.59 o 
   5   2  35        4.14       19.57     24.42 o 
   6   2  35        1.36       -3.42     31.35 o 
   1   3  35        6.31       29.29     25.29 o 
   2   3  35       12.30       44.57     23.15 o 
   3   3  35        1.47       11.06     24.61 o 
   4   3  35        7.68       21.07     27.91 o 
   5   3  35        4.29       10.94     33.53 o 
   6   3  35        0.27       22.03     43.51 o 
   0   4  35       21.53       21.44     32.62 o 
   1   4  35      107.72      112.95     24.63 o 
   2   4  35        0.03        1.93     13.23 o 
   3   4  35        2.69        2.19     10.86 o 
   4   4  35        0.32       -5.70     28.82 o 
   5   4  35        7.43       -5.27     31.42 o 
   6   4  35        6.32       -2.34     16.46 o 
   1   5  35        7.78       23.35     29.65 o 
   2   5  35       10.06       26.48     25.60 o 
   3   5  35        8.55        8.04     25.06 o 
   0   6  35        0.97       29.35     59.77 o 
   1   6  35        0.79       30.95     39.19 o 
   0   0  36       18.67       20.15     39.07 o 
   1   0  36       12.71        5.59     33.75 o 
   2   0  36       55.48       52.95     38.30 o 
   3   0  36       60.38       53.76     40.53 o 
   4   0  36       37.98       62.84     49.56 o 
   5   0  36       98.44      136.37     50.84 o 
   6   0  36       30.75       52.82     80.59 o 
   1   1  36        6.46       13.08     10.22 o 
   2   1  36       25.32       40.10     20.63 o 
   3   1  36        0.23       14.49     25.54 o 
   4   1  36       46.92       61.02     28.08 o 
   5   1  36       11.45       68.86     30.40 o 
   6   1  36       24.26       33.44     40.22 o 
   7   1  36        0.17        0.17     87.80 o 
   0   2  36      109.62       87.09     31.49 o 
   1   2  36        8.46       28.95     21.95 o 
   2   2  36       47.66       52.58     27.72 o 
   3   2  36       38.67       35.14     21.50 o 
   4   2  36       13.43        7.50     14.66 o 
   5   2  36       59.73      109.77     28.38 o 
   1   3  36        6.42       25.41     33.75 o 
   2   3  36       51.36       66.09     23.25 o 
   3   3  36        2.36       -2.16     13.64 o 
   4   3  36        2.31       17.47     25.80 o 
   5   3  36        0.81       23.90     44.38 o 
   6   3  36        4.57       32.58     63.56 o 
   0   4  36       10.89       22.45     52.23 o 
   1   4  36        0.13       19.11     25.51 o 
   2   4  36        6.41       16.47     24.78 o 
   3   4  36       12.52       19.84     19.58 o 
   4   4  36        0.05       12.05     62.33 o 
   5   4  36       33.12       17.25     66.38 o 
   1   5  36       10.07       16.67     32.15 o 
   2   5  36        0.84       35.75     55.92 o 
   1   6  36        0.87       -1.46      7.53 o 
   1   1  37        3.00        4.30     31.64 o 
   2   1  37        0.04       33.39     27.67 o 
   3   1  37       23.11       29.69     29.22 o 
   4   1  37        0.04        7.32     29.61 o 
   6   1  37        0.67       -0.79     44.10 o 
   0   2  37        2.21        2.74     12.02 o 
   1   2  37       20.24       50.90     26.33 o 
   2   2  37        1.42       16.83     31.99 o 
   3   2  37       13.59       42.04     30.54 o 
   4   2  37        1.34       -0.31      6.49 o 
   5   2  37        0.69       42.62     66.42 o 
   1   3  37        1.52       11.25     29.58 o 
   2   3  37        1.12       13.64     46.16 o 
   3   3  37        0.75       17.25     27.74 o 
   4   3  37        0.17      -11.17     21.31 o 
   5   3  37        4.45       34.81     65.64 o 
   0   4  37        4.86       32.39     40.07 o 
   1   4  37       27.64        6.17     15.00 o 
   2   4  37        0.15       26.01     44.50 o 
   3   4  37        1.31        2.57     11.77 o 
   1   5  37        4.65       23.14     60.31 o 
   2   5  37        0.63       12.45     59.38 o 
   0   0  38       80.55      104.95     42.62 o 
   1   0  38        1.25       54.38     50.45 o 
   2   0  38       32.65       49.60     43.63 o 
   3   0  38        0.79       44.46     48.97 o 
   1   1  38       15.86       35.45     28.65 o 
   2   1  38       12.19       32.41     34.89 o 
   3   1  38       20.75       25.66     26.61 o 
   0   2  38        1.92       -4.77     18.93 o 
   1   2  38        0.85       -0.84     15.40 o 
   2   2  38        4.49       27.16     36.08 o 
   3   2  38        0.05       22.42     61.94 o 
   4   2  38        7.78      -17.45     49.11 o 
   1   3  38       11.34       26.63     36.40 o 
   2   3  38       37.01       37.08     40.83 o 
   3   3  38        1.81       26.32     35.06 o 
   4   3  38        6.59       10.33     62.08 o 
   0   4  38       12.70       72.27     57.66 o 
   1   4  38        0.46       34.62     39.15 o 
   2   4  38       10.15       31.29     42.78 o 
   3   4  38        0.31       35.81     55.30 o 
   1   1  39        0.59       35.85     35.64 o 
   0   2  39        5.15      -18.51     48.98 o 
   1   2  39        4.25       -6.78     40.95 o 
   2   2  39        0.28       30.91     40.92 o 
   4   2  39        1.85       -2.49      8.36 o 
   1   3  39        0.33       35.64     65.17 o 
   2   3  39        2.36       24.79     59.95 o 
   3   3  39        0.03       29.12     60.51 o 
   0   4  39        3.24        3.71     63.27 o 
   1   4  39        8.20       36.01     70.18 o 
                                                 
